# Supplementary material for: {2,2′-[4-Methyl-4-aza­heptane-1,7-diylbis(nitrilo­methyl­idyne)]diphenolato}zinc(II)
Source: Acta Crystallogr Sect E Struct Rep Online. 2008 Feb 29;64(Pt 3):m502. doi: 10.1107/S1600536808005060 (PMC2960793; doi:10.1107/S1600536808005060)
Supplement: Supplementary file 1 [file e-64-0m502-sup1.cif]

##############################################################################
###                                                                        ###
###        Electronic paper (Acta Crystallographica Section E)             ###
###                                                                        ###
##############################################################################
#                                                                            #
# This CIF contains the data in a paper accepted for publication in Acta     #
# Crystallographica Section E. It conforms to the requirements of Notes      #
# for Authors for Section E, and has been peer reviewed under the auspices   #
# of the IUCr Commission on Journals.                                        #
#                                                                            #
# Full details of the Crystallographic Information File format               #
# are given in the paper "The Crystallographic Information File (CIF):       #
# a New Standard Archive File for Crystallography" by S. R. Hall, F. H.      #
# Allen and I. D. Brown [Acta Cryst. (1991), A47, 655-685].                  #
#                                                                            #
# The current version of the core CIF dictionary is obtainable from          #
# ftp://ftp.iucr.org/pub/cif_core.dic. The current version number is 2.1.    #
#                                                                            #
# Software is freely available for graphical display of the structure(s) in  #
# this CIF.  For information consult the CIF home page http://www.iucr.org/  #
# cif/home.html                                                              #
#                                                                            #
##############################################################################
                                             
data_global
_audit_creation_method     'form.cif (version 2.0)'
_journal_data_validation_number     ?
_journal_date_recd_electronic     2008-02-17
_journal_date_accepted     2008-02-22
_journal_name_full     'Acta Crystallographica, Section E'
_journal_year     2008
_journal_volume     64
_journal_issue      3
_journal_page_first     m502
_journal_page_last     m502
_journal_paper_category     QM
_journal_coeditor_code     HB2702
_publ_contact_author_name     'Prof. Tai xishi'
_publ_contact_author_address
;
      Department of Chemistry, Weifang University,
      Weifang 261061,
      People's Republic of China
;
_publ_contact_author_email     taixishi@lzu.edu.cn
_publ_contact_author_fax     '(+86)536 8785157'
_publ_contact_author_phone     '(+86)536 8785283'
_publ_section_title
;\
{2,2'-[4-Methyl-4-azaheptane-1,7-diylbis(nitrilomethylidyne)]diphenolato}\
zinc(II)
;
loop_
    _publ_author_name
    _publ_author_footnote
    _publ_author_address
    'Xi-Shi Tai' ?
;     Department of Chemistry, Weifang University,
      Weifang 261061,
      People's Republic of China
;
    'Yi-Min Feng' ?
;     Department of Chemistry, Weifang University,
      Weifang 261061,
      People's Republic of China
;
    'Hua-Xiang Zhang' ?
;     Department of Chemistry, Weifang University,
      Weifang 261061,
      People's Republic of China
;
data_I
_audit_creation_method     SHELXL-97
_chemical_name_systematic
;
{2,2'-[4-Methyl-4-azaheptane-1,7-
diylbis(nitrilomethylidyne)]diphenolato}zinc(II)
;
_chemical_name_common     ?
_chemical_formula_moiety     'C21 H25 N3 O2 Zn'
_chemical_formula_sum     'C21 H25 N3 O2 Zn'
_chemical_formula_iupac     '[Zn (C21 H25 N3 O2)]'
_chemical_formula_weight     416.81
_chemical_melting_point     ?
_symmetry_cell_setting     monoclinic
_symmetry_space_group_name_H-M     'P 21/c'
_symmetry_space_group_name_Hall     '-P 2ybc'
loop_
    _symmetry_equiv_pos_as_xyz
    'x, y, z'
    '-x, y+1/2, -z+1/2'
    '-x, -y, -z'
    'x, -y-1/2, z-1/2'
_cell_length_a     6.7813(6)
_cell_length_b     13.9833(12)
_cell_length_c     20.766(2)
_cell_angle_alpha     90.00
_cell_angle_beta     92.1460(10)
_cell_angle_gamma     90.00
_cell_volume     1967.7(3)
_cell_formula_units_Z     4
_cell_measurement_reflns_used     3004
_cell_measurement_theta_min     2.445
_cell_measurement_theta_max     24.355
_cell_measurement_temperature     298(2)
_exptl_crystal_description     block
_exptl_crystal_colour     colourless
_exptl_crystal_size_max     0.42
_exptl_crystal_size_mid     0.30
_exptl_crystal_size_min     0.16
_exptl_crystal_density_diffrn     1.407
_exptl_crystal_density_meas     ?
_exptl_crystal_density_method     'not measured'
_exptl_crystal_F_000     872
_exptl_absorpt_coefficient_mu     1.269
_exptl_absorpt_correction_type     multi-scan
_exptl_absorpt_process_details     '(SADABS; Bruker, 2000)'
_exptl_absorpt_correction_T_min     0.618
_exptl_absorpt_correction_T_max     0.823
_exptl_special_details
;
 ?
;
_diffrn_ambient_temperature     298(2)
_diffrn_radiation_type     MoK\a
_diffrn_radiation_wavelength     0.71073
_diffrn_radiation_source     'fine-focus sealed tube'
_diffrn_radiation_monochromator     graphite
_diffrn_measurement_device_type     'Bruker SMART CCD'
_diffrn_measurement_method     \w
_diffrn_detector_area_resol_mean     ?
_diffrn_reflns_number     9657
_diffrn_reflns_av_R_equivalents     0.0309
_diffrn_reflns_av_sigmaI/netI     0.0370
_diffrn_reflns_theta_min     1.76
_diffrn_reflns_theta_max     25.01
_diffrn_reflns_theta_full     25.01
_diffrn_measured_fraction_theta_max     1.000
_diffrn_measured_fraction_theta_full     1.000
_diffrn_reflns_limit_h_min     -4
_diffrn_reflns_limit_h_max     8
_diffrn_reflns_limit_k_min     -16
_diffrn_reflns_limit_k_max     16
_diffrn_reflns_limit_l_min     -24
_diffrn_reflns_limit_l_max     23
_diffrn_standards_number     ?
_diffrn_standards_interval_count     ?
_diffrn_standards_interval_time     ?
_diffrn_standards_decay_%     ?
_refine_special_details
;
 Refinement of F^2^ against ALL reflections.  The weighted R-factor wR and
 goodness of fit S are based on F^2^, conventional R-factors R are based
 on F, with F set to zero for negative F^2^. The threshold expression of
 F^2^ > 2sigma(F^2^) is used only for calculating R-factors(gt) etc. and is
 not relevant to the choice of reflections for refinement.  R-factors based
 on F^2^ are statistically about twice as large as those based on F, and R-
 factors based on ALL data will be even larger.
;
_reflns_number_total     3465
_reflns_number_gt     2434
_reflns_threshold_expression     I>2\s(I)
_refine_ls_structure_factor_coef     Fsqd
_refine_ls_matrix_type     full
_refine_ls_R_factor_all     0.0667
_refine_ls_R_factor_gt     0.0392
_refine_ls_wR_factor_gt     0.0825
_refine_ls_wR_factor_ref     0.0937
_refine_ls_goodness_of_fit_ref     1.036
_refine_ls_restrained_S_all     1.036
_refine_ls_number_reflns     3465
_refine_ls_number_parameters     274
_refine_ls_number_restraints     0
_refine_ls_hydrogen_treatment     constr
_refine_ls_weighting_scheme     calc
_refine_ls_weighting_details
          'calc w=1/[\s^2^(Fo^2^)+(0.036P)^2^+1.2726P] where P=(Fo^2^+2Fc^2^)/3'
_atom_sites_solution_hydrogens     geom
_atom_sites_solution_primary     direct
_atom_sites_solution_secondary     difmap
_refine_ls_shift/su_max     0.001
_refine_ls_shift/su_mean     0.000
_refine_diff_density_max     0.311
_refine_diff_density_min     -0.226
_refine_ls_extinction_method     none
_refine_ls_extinction_coef     ?
loop_
    _atom_type_symbol
    _atom_type_description
    _atom_type_scat_dispersion_real
    _atom_type_scat_dispersion_imag
    _atom_type_scat_source
    'C' 'C' 0.0033 0.0016
                         'International Tables Vol C Tables 4.2.6.8 and 6.1.1.4'
    'H' 'H' 0.0000 0.0000
                         'International Tables Vol C Tables 4.2.6.8 and 6.1.1.4'
    'N' 'N' 0.0061 0.0033
                         'International Tables Vol C Tables 4.2.6.8 and 6.1.1.4'
    'O' 'O' 0.0106 0.0060
                         'International Tables Vol C Tables 4.2.6.8 and 6.1.1.4'
    'Zn' 'Zn' 0.2839 1.4301
                         'International Tables Vol C Tables 4.2.6.8 and 6.1.1.4'
_computing_data_collection     'SMART (Bruker, 2000)'
_computing_cell_refinement     'SAINT (Bruker, 2000)'
_computing_data_reduction     'SAINT (Bruker, 2000)'
_computing_structure_solution     'SHELXS97 (Sheldrick, 2008)'
_computing_structure_refinement     'SHELXL97 (Sheldrick, 2008)'
_computing_molecular_graphics     'SHELXTL (Sheldrick, 2008)'
_computing_publication_material     'SHELXTL (Sheldrick, 2008)'
loop_
    _atom_site_type_symbol
    _atom_site_label
    _atom_site_fract_x
    _atom_site_fract_y
    _atom_site_fract_z
    _atom_site_U_iso_or_equiv
    _atom_site_adp_type
    _atom_site_calc_flag
    _atom_site_refinement_flags
    _atom_site_occupancy
    _atom_site_disorder_assembly
    _atom_site_disorder_group
    Zn Zn1 0.05456(5) -0.00305(3) 0.296700(17) 0.04162(13) Uani d . 1 A .
    N N1 0.0566(4) 0.1448(2) 0.32765(15) 0.0532(7) Uani d . 1 . .
    N N2 0.2021(4) -0.0409(2) 0.38237(13) 0.0497(7) Uani d . 1 . .
    N N3 -0.0914(4) 0.0382(2) 0.21187(14) 0.0478(7) Uani d . 1 . .
    O O1 -0.1738(3) -0.07700(18) 0.32321(12) 0.0630(7) Uani d . 1 . .
    O O2 0.2801(3) -0.04353(18) 0.24716(10) 0.0547(6) Uani d . 1 . .
    C C1 0.2519(12) 0.1720(5) 0.3548(4) 0.072(3) Uani d P 0.555(6) A 1
    H H1A 0.2479 0.2393 0.3660 0.087 Uiso calc PR 0.555(6) A 1
    H H1B 0.3468 0.1648 0.3214 0.087 Uiso calc PR 0.555(6) A 1
    C C1' 0.1189(14) 0.1529(6) 0.3952(5) 0.068(3) Uani d P 0.445(6) A 2
    H H1'1 0.0253 0.1180 0.4205 0.081 Uiso calc PR 0.445(6) A 2
    H H1'2 0.1105 0.2197 0.4074 0.081 Uiso calc PR 0.445(6) A 2
    C C2 0.3289(6) 0.1166(3) 0.4143(2) 0.0795(13) Uani d . 1 . .
    H H2A 0.4453 0.1485 0.4325 0.095 Uiso calc PR 0.555(6) A 1
    H H2B 0.2291 0.1169 0.4466 0.095 Uiso calc PR 0.555(6) A 1
    H H2'A 0.4218 0.1577 0.3931 0.095 Uiso d PR 0.445(6) A 2
    H H2'B 0.3509 0.1257 0.4603 0.095 Uiso d PR 0.445(6) A 2
    C C3 0.3807(5) 0.0136(3) 0.39799(18) 0.0650(11) Uani d . 1 A .
    H H3A 0.4662 0.0126 0.3616 0.078 Uiso calc R 1 . .
    H H3B 0.4512 -0.0156 0.4344 0.078 Uiso calc R 1 . .
    C C4 0.0020(11) 0.2101(5) 0.2725(4) 0.069(2) Uani d P 0.555(6) A 1
    H H4A 0.0941 0.2001 0.2385 0.083 Uiso calc PR 0.555(6) A 1
    H H4B 0.0163 0.2758 0.2870 0.083 Uiso calc PR 0.555(6) A 1
    C C4' -0.1349(14) 0.1873(6) 0.3190(5) 0.068(3) Uani d P 0.445(6) A 2
    H H4'1 -0.1318 0.2507 0.3379 0.081 Uiso calc PR 0.445(6) A 2
    H H4'2 -0.2292 0.1494 0.3420 0.081 Uiso calc PR 0.445(6) A 2
    C C5 -0.2105(6) 0.1959(3) 0.2442(2) 0.0773(13) Uani d . 1 . .
    H H5A -0.3016 0.2143 0.2769 0.093 Uiso calc PR 0.555(6) A 1
    H H5B -0.2301 0.2398 0.2084 0.093 Uiso calc PR 0.555(6) A 1
    H H5'A -0.3230 0.2385 0.2400 0.093 Uiso d PR 0.445(6) A 2
    H H5'B -0.1058 0.2214 0.2186 0.093 Uiso d PR 0.445(6) A 2
    C C6 -0.2670(5) 0.0966(3) 0.22078(19) 0.0621(10) Uani d . 1 A .
    H H6A -0.3497 0.0662 0.2519 0.075 Uiso calc R 1 . .
    H H6B -0.3422 0.1014 0.1803 0.075 Uiso calc R 1 . .
    C C7 -0.0990(11) 0.1576(5) 0.3790(4) 0.069(3) Uani d P 0.555(6) A 1
    H H7A -0.0995 0.2230 0.3931 0.104 Uiso calc PR 0.555(6) A 1
    H H7B -0.0678 0.1166 0.4150 0.104 Uiso calc PR 0.555(6) A 1
    H H7C -0.2269 0.1413 0.3608 0.104 Uiso calc PR 0.555(6) A 1
    C C7' 0.2059(14) 0.1965(6) 0.2876(5) 0.073(3) Uani d P 0.445(6) A 2
    H H7'1 0.1720 0.1880 0.2427 0.109 Uiso calc PR 0.445(6) A 2
    H H7'2 0.3351 0.1709 0.2969 0.109 Uiso calc PR 0.445(6) A 2
    H H7'3 0.2049 0.2635 0.2979 0.109 Uiso calc PR 0.445(6) A 2
    C C8 0.1539(5) -0.1118(3) 0.41727(16) 0.0543(9) Uani d . 1 A .
    H H8 0.2420 -0.1287 0.4507 0.065 Uiso calc R 1 . .
    C C9 -0.0230(6) -0.1678(2) 0.40993(16) 0.0523(9) Uani d . 1 . .
    C C10 -0.1786(5) -0.1465(3) 0.36458(16) 0.0496(9) Uani d . 1 A .
    C C11 -0.3492(6) -0.2041(3) 0.36588(19) 0.0689(11) Uani d . 1 . .
    H H11 -0.4561 -0.1905 0.3380 0.083 Uiso calc R 1 A .
    C C12 -0.3599(9) -0.2800(3) 0.4076(2) 0.0901(17) Uani d . 1 A .
    H H12 -0.4735 -0.3173 0.4070 0.108 Uiso calc R 1 . .
    C C13 -0.2084(10) -0.3019(3) 0.4499(2) 0.0916(17) Uani d . 1 . .
    H H13 -0.2180 -0.3540 0.4775 0.110 Uiso calc R 1 A .
    C C14 -0.0421(7) -0.2467(3) 0.45150(17) 0.0714(12) Uani d . 1 A .
    H H14 0.0609 -0.2614 0.4807 0.086 Uiso calc R 1 . .
    C C15 -0.0409(5) 0.0154(2) 0.15601(17) 0.0539(9) Uani d . 1 A .
    H H15 -0.1270 0.0322 0.1220 0.065 Uiso calc R 1 . .
    C C16 0.1365(5) -0.0338(2) 0.13989(16) 0.0466(8) Uani d . 1 . .
    C C17 0.2905(5) -0.0573(2) 0.18560(15) 0.0428(8) Uani d . 1 A .
    C C18 0.4635(6) -0.0977(3) 0.16172(18) 0.0579(10) Uani d . 1 . .
    H H18 0.5671 -0.1134 0.1904 0.070 Uiso calc R 1 A .
    C C19 0.4829(7) -0.1144(3) 0.0972(2) 0.0728(12) Uani d . 1 A .
    H H19 0.6002 -0.1399 0.0830 0.087 Uiso calc R 1 . .
    C C20 0.3324(8) -0.0942(3) 0.0531(2) 0.0824(14) Uani d . 1 . .
    H H20 0.3459 -0.1070 0.0095 0.099 Uiso calc R 1 A .
    C C21 0.1631(7) -0.0552(3) 0.07466(18) 0.0714(12) Uani d . 1 A .
    H H21 0.0606 -0.0421 0.0449 0.086 Uiso calc R 1 . .
loop_
    _atom_site_aniso_label
    _atom_site_aniso_U_11
    _atom_site_aniso_U_22
    _atom_site_aniso_U_33
    _atom_site_aniso_U_12
    _atom_site_aniso_U_13
    _atom_site_aniso_U_23
    Zn1 0.0380(2) 0.0434(2) 0.0434(2) -0.00014(19) 0.00068(15) 0.00249(18)
    N1 0.0469(18) 0.0445(17) 0.069(2) -0.0050(14) 0.0094(15) -0.0073(15)
    N2 0.0418(16) 0.0634(18) 0.0437(16) 0.0007(14) -0.0021(13) -0.0026(15)
    N3 0.0404(16) 0.0486(16) 0.0541(18) 0.0054(13) -0.0037(14) 0.0089(13)
    O1 0.0432(14) 0.0714(18) 0.0737(16) -0.0154(13) -0.0062(12) 0.0271(14)
    O2 0.0399(13) 0.0782(17) 0.0459(14) 0.0156(12) -0.0010(11) -0.0063(12)
    C1 0.068(5) 0.053(5) 0.096(7) -0.012(4) 0.009(5) -0.013(4)
    C1' 0.069(7) 0.054(6) 0.081(7) 0.002(5) 0.008(6) -0.013(5)
    C2 0.063(3) 0.089(3) 0.086(3) -0.006(2) -0.008(2) -0.029(3)
    C3 0.046(2) 0.093(3) 0.055(2) -0.005(2) -0.0089(17) -0.006(2)
    C4 0.070(6) 0.047(4) 0.091(6) -0.006(4) 0.013(5) -0.001(4)
    C4' 0.064(6) 0.050(5) 0.090(8) 0.004(5) 0.010(6) -0.009(5)
    C5 0.065(3) 0.061(3) 0.106(4) 0.022(2) -0.001(3) 0.010(2)
    C6 0.044(2) 0.068(3) 0.074(3) 0.0147(19) -0.0040(19) 0.015(2)
    C7 0.060(5) 0.071(5) 0.078(6) 0.003(4) 0.021(4) -0.025(4)
    C7' 0.070(7) 0.051(5) 0.098(8) -0.019(5) 0.019(6) 0.005(5)
    C8 0.055(2) 0.071(3) 0.0370(19) 0.015(2) -0.0002(17) 0.0036(18)
    C9 0.070(3) 0.046(2) 0.0424(19) 0.0061(19) 0.0162(19) 0.0017(16)
    C10 0.053(2) 0.050(2) 0.047(2) -0.0071(18) 0.0126(18) -0.0048(17)
    C11 0.073(3) 0.071(3) 0.063(2) -0.026(2) 0.013(2) -0.008(2)
    C12 0.134(5) 0.071(3) 0.068(3) -0.051(3) 0.038(3) -0.014(2)
    C13 0.166(6) 0.054(3) 0.057(3) -0.021(3) 0.040(3) 0.001(2)
    C14 0.108(4) 0.059(3) 0.048(2) 0.011(3) 0.020(2) 0.0062(19)
    C15 0.055(2) 0.056(2) 0.049(2) 0.0014(18) -0.0116(17) 0.0142(17)
    C16 0.055(2) 0.0400(18) 0.0454(19) -0.0023(16) 0.0033(17) 0.0027(15)
    C17 0.046(2) 0.0357(18) 0.047(2) 0.0007(15) 0.0044(16) 0.0007(15)
    C18 0.058(2) 0.052(2) 0.064(2) 0.0077(19) 0.0106(19) -0.0007(18)
    C19 0.084(3) 0.062(3) 0.075(3) 0.012(2) 0.032(3) -0.003(2)
    C20 0.118(4) 0.076(3) 0.055(3) 0.005(3) 0.026(3) -0.005(2)
    C21 0.098(3) 0.070(3) 0.046(2) 0.003(3) -0.002(2) 0.009(2)
_geom_special_details
;
 All esds (except the esd in the dihedral angle between two l.s. planes)
 are estimated using the full covariance matrix.  The cell esds are taken
 into account individually in the estimation of esds in distances, angles
 and torsion angles; correlations between esds in cell parameters are only
 used when they are defined by crystal symmetry.  An approximate (isotropic)
 treatment of cell esds is used for estimating esds involving l.s. planes.
;
loop_
    _geom_bond_atom_site_label_1
    _geom_bond_atom_site_label_2
    _geom_bond_site_symmetry_2
    _geom_bond_distance
    _geom_bond_publ_flag
    Zn1 O1 . 1.958(2) y
    Zn1 O2 . 1.959(2) y
    Zn1 N3 . 2.070(3) y
    Zn1 N2 . 2.077(3) y
    Zn1 N1 . 2.164(3) y
    N1 C4' . 1.434(9) ?
    N1 C1' . 1.454(9) ?
    N1 C1 . 1.470(8) ?
    N1 C4 . 1.501(8) ?
    N1 C7' . 1.518(9) ?
    N1 C7 . 1.539(7) ?
    N2 C8 . 1.278(4) ?
    N2 C3 . 1.457(4) ?
    N3 C15 . 1.262(4) ?
    N3 C6 . 1.461(4) ?
    O1 C10 . 1.298(4) ?
    O2 C17 . 1.297(4) ?
    C1 C2 . 1.532(9) ?
    C1 H1A . 0.9700 ?
    C1 H1B . 0.9700 ?
    C1' C2 . 1.550(10) ?
    C1' H1'1 . 0.9700 ?
    C1' H1'2 . 0.9700 ?
    C2 C3 . 1.525(6) ?
    C2 H2A . 0.9700 ?
    C2 H2B . 0.9700 ?
    C2 H2'B . 0.9700 ?
    C3 H3A . 0.9700 ?
    C3 H3B . 0.9700 ?
    C4 C5 . 1.549(8) ?
    C4 H4A . 0.9700 ?
    C4 H4B . 0.9700 ?
    C4' C5 . 1.621(11) ?
    C4' H4'1 . 0.9700 ?
    C4' H4'2 . 0.9700 ?
    C5 C6 . 1.515(5) ?
    C5 H5A . 0.9700 ?
    C5 H5B . 0.9700 ?
    C5 H5'A . 0.9700 ?
    C5 H5'B . 0.9700 ?
    C6 H6A . 0.9700 ?
    C6 H6B . 0.9700 ?
    C7 H7A . 0.9600 ?
    C7 H7B . 0.9600 ?
    C7 H7C . 0.9600 ?
    C7' H7'1 . 0.9600 ?
    C7' H7'2 . 0.9600 ?
    C7' H7'3 . 0.9600 ?
    C8 C9 . 1.436(5) ?
    C8 H8 . 0.9300 ?
    C9 C14 . 1.409(5) ?
    C9 C10 . 1.419(5) ?
    C10 C11 . 1.411(5) ?
    C11 C12 . 1.374(6) ?
    C11 H11 . 0.9300 ?
    C12 C13 . 1.361(7) ?
    C12 H12 . 0.9300 ?
    C13 C14 . 1.367(6) ?
    C13 H13 . 0.9300 ?
    C14 H14 . 0.9300 ?
    C15 C16 . 1.436(5) ?
    C15 H15 . 0.9300 ?
    C16 C21 . 1.405(5) ?
    C16 C17 . 1.423(4) ?
    C17 C18 . 1.409(4) ?
    C18 C19 . 1.370(5) ?
    C18 H18 . 0.9300 ?
    C19 C20 . 1.375(6) ?
    C19 H19 . 0.9300 ?
    C20 C21 . 1.362(6) ?
    C20 H20 . 0.9300 ?
    C21 H21 . 0.9300 ?
loop_
    _geom_angle_atom_site_label_1
    _geom_angle_atom_site_label_2
    _geom_angle_atom_site_label_3
    _geom_angle_site_symmetry_1
    _geom_angle_site_symmetry_3
    _geom_angle
    _geom_angle_publ_flag
    O1 Zn1 O2 . . 129.52(11) ?
    O1 Zn1 N3 . . 91.62(10) ?
    O2 Zn1 N3 . . 89.51(10) ?
    O1 Zn1 N2 . . 89.15(11) ?
    O2 Zn1 N2 . . 90.90(10) ?
    N3 Zn1 N2 . . 178.59(12) y
    O1 Zn1 N1 . . 114.66(11) ?
    O2 Zn1 N1 . . 115.81(11) ?
    N3 Zn1 N1 . . 89.10(12) ?
    N2 Zn1 N1 . . 89.51(12) ?
    C4' N1 C1' . . 108.5(6) ?
    C4' N1 C1 . . 137.7(5) ?
    C1' N1 C1 . . 52.0(5) ?
    C4' N1 C4 . . 57.0(5) ?
    C1' N1 C4 . . 138.0(5) ?
    C1 N1 C4 . . 109.2(5) ?
    C4' N1 C7' . . 110.7(6) ?
    C1' N1 C7' . . 108.4(6) ?
    C1 N1 C7' . . 58.5(5) ?
    C4 N1 C7' . . 56.1(5) ?
    C4' N1 C7 . . 52.9(5) ?
    C1' N1 C7 . . 60.3(5) ?
    C1 N1 C7 . . 109.6(5) ?
    C4 N1 C7 . . 107.5(5) ?
    C7' N1 C7 . . 144.4(5) ?
    C4' N1 Zn1 . . 111.3(4) ?
    C1' N1 Zn1 . . 111.1(4) ?
    C1 N1 Zn1 . . 110.9(3) ?
    C4 N1 Zn1 . . 110.9(3) ?
    C7' N1 Zn1 . . 106.9(4) ?
    C7 N1 Zn1 . . 108.7(3) ?
    C8 N2 C3 . . 120.5(3) ?
    C8 N2 Zn1 . . 124.0(2) ?
    C3 N2 Zn1 . . 115.3(2) ?
    C15 N3 C6 . . 120.5(3) ?
    C15 N3 Zn1 . . 125.0(2) ?
    C6 N3 Zn1 . . 114.4(2) ?
    C10 O1 Zn1 . . 128.4(2) ?
    C17 O2 Zn1 . . 129.2(2) ?
    N1 C1 C2 . . 117.0(6) ?
    N1 C1 H1A . . 108.1 ?
    C2 C1 H1A . . 108.1 ?
    N1 C1 H1B . . 108.1 ?
    C2 C1 H1B . . 108.1 ?
    H1A C1 H1B . . 107.3 ?
    N1 C1 H2'A . . 153.9 ?
    C2 C1 H2'A . . 38.4 ?
    H1A C1 H2'A . . 91.9 ?
    H1B C1 H2'A . . 80.6 ?
    N1 C1' C2 . . 116.9(7) ?
    N1 C1' H1'1 . . 108.1 ?
    C2 C1' H1'1 . . 108.1 ?
    N1 C1' H1'2 . . 108.1 ?
    C2 C1' H1'2 . . 108.1 ?
    H1'1 C1' H1'2 . . 107.3 ?
    C3 C2 C1 . . 111.9(4) ?
    C3 C2 C1' . . 118.0(4) ?
    C1 C2 C1' . . 49.2(4) ?
    C3 C2 H2A . . 109.2 ?
    C1 C2 H2A . . 109.2 ?
    C1' C2 H2A . . 132.5 ?
    C3 C2 H2B . . 109.2 ?
    C1 C2 H2B . . 109.2 ?
    C1' C2 H2B . . 61.1 ?
    H2A C2 H2B . . 107.9 ?
    C3 C2 H2'A . . 107.5 ?
    C1 C2 H2'A . . 62.8 ?
    C1' C2 H2'A . . 107.2 ?
    H2A C2 H2'A . . 51.1 ?
    H2B C2 H2'A . . 142.4 ?
    C3 C2 H2'B . . 108.3 ?
    C1 C2 H2'B . . 139.8 ?
    C1' C2 H2'B . . 108.4 ?
    H2A C2 H2'B . . 57.6 ?
    H2B C2 H2'B . . 53.4 ?
    H2'A C2 H2'B . . 107.0 ?
    N2 C3 C2 . . 110.3(3) ?
    N2 C3 H3A . . 109.6 ?
    C2 C3 H3A . . 109.6 ?
    N2 C3 H3B . . 109.6 ?
    C2 C3 H3B . . 109.6 ?
    H3A C3 H3B . . 108.1 ?
    N1 C4 C5 . . 114.2(5) ?
    N1 C4 H4A . . 108.7 ?
    C5 C4 H4A . . 108.7 ?
    N1 C4 H4B . . 108.7 ?
    C5 C4 H4B . . 108.7 ?
    H4A C4 H4B . . 107.6 ?
    N1 C4 H5'B . . 146.2 ?
    C5 C4 H5'B . . 38.5 ?
    H4A C4 H5'B . . 75.7 ?
    H4B C4 H5'B . . 101.3 ?
    N1 C4' C5 . . 113.8(6) ?
    N1 C4' H4'1 . . 108.8 ?
    C5 C4' H4'1 . . 108.8 ?
    N1 C4' H4'2 . . 108.8 ?
    C5 C4' H4'2 . . 108.8 ?
    H4'1 C4' H4'2 . . 107.7 ?
    C6 C5 C4 . . 117.4(4) ?
    C6 C5 C4' . . 107.9(4) ?
    C4 C5 C4' . . 52.4(4) ?
    C6 C5 H5A . . 108.0 ?
    C4 C5 H5A . . 108.0 ?
    C4' C5 H5A . . 62.3 ?
    C6 C5 H5B . . 108.0 ?
    C4 C5 H5B . . 108.0 ?
    C4' C5 H5B . . 144.1 ?
    H5A C5 H5B . . 107.2 ?
    C6 C5 H5'A . . 110.2 ?
    C4 C5 H5'A . . 132.3 ?
    C4' C5 H5'A . . 110.6 ?
    H5A C5 H5'A . . 51.7 ?
    H5B C5 H5'A . . 57.0 ?
    C6 C5 H5'B . . 110.0 ?
    C4 C5 H5'B . . 58.0 ?
    C4' C5 H5'B . . 109.9 ?
    H5A C5 H5'B . . 141.6 ?
    H5B C5 H5'B . . 55.2 ?
    H5'A C5 H5'B . . 108.3 ?
    N3 C6 C5 . . 110.8(3) ?
    N3 C6 H6A . . 109.5 ?
    C5 C6 H6A . . 109.5 ?
    N3 C6 H6B . . 109.5 ?
    C5 C6 H6B . . 109.5 ?
    H6A C6 H6B . . 108.1 ?
    N1 C7 H7A . . 109.5 ?
    N1 C7 H7B . . 109.5 ?
    N1 C7 H7C . . 109.5 ?
    N1 C7' H7'1 . . 109.5 ?
    N1 C7' H7'2 . . 109.5 ?
    H7'1 C7' H7'2 . . 109.5 ?
    N1 C7' H7'3 . . 109.5 ?
    H7'1 C7' H7'3 . . 109.5 ?
    H7'2 C7' H7'3 . . 109.5 ?
    N2 C8 C9 . . 126.4(3) ?
    N2 C8 H8 . . 116.8 ?
    C9 C8 H8 . . 116.8 ?
    C14 C9 C10 . . 119.2(4) ?
    C14 C9 C8 . . 117.2(4) ?
    C10 C9 C8 . . 123.6(3) ?
    O1 C10 C11 . . 118.8(3) ?
    O1 C10 C9 . . 124.0(3) ?
    C11 C10 C9 . . 117.2(3) ?
    C12 C11 C10 . . 121.1(4) ?
    C12 C11 H11 . . 119.5 ?
    C10 C11 H11 . . 119.5 ?
    C13 C12 C11 . . 121.6(4) ?
    C13 C12 H12 . . 119.2 ?
    C11 C12 H12 . . 119.2 ?
    C12 C13 C14 . . 119.4(4) ?
    C12 C13 H13 . . 120.3 ?
    C14 C13 H13 . . 120.3 ?
    C13 C14 C9 . . 121.5(4) ?
    C13 C14 H14 . . 119.3 ?
    C9 C14 H14 . . 119.3 ?
    N3 C15 C16 . . 126.4(3) ?
    N3 C15 H15 . . 116.8 ?
    C16 C15 H15 . . 116.8 ?
    C21 C16 C17 . . 118.5(3) ?
    C21 C16 C15 . . 117.7(3) ?
    C17 C16 C15 . . 123.7(3) ?
    O2 C17 C18 . . 118.9(3) ?
    O2 C17 C16 . . 123.9(3) ?
    C18 C17 C16 . . 117.2(3) ?
    C19 C18 C17 . . 121.6(4) ?
    C19 C18 H18 . . 119.2 ?
    C17 C18 H18 . . 119.2 ?
    C18 C19 C20 . . 121.4(4) ?
    C18 C19 H19 . . 119.3 ?
    C20 C19 H19 . . 119.3 ?
    C21 C20 C19 . . 118.5(4) ?
    C21 C20 H20 . . 120.8 ?
    C19 C20 H20 . . 120.8 ?
    C20 C21 C16 . . 122.8(4) ?
    C20 C21 H21 . . 118.6 ?
    C16 C21 H21 . . 118.6 ?
loop_
    _geom_torsion_atom_site_label_1
    _geom_torsion_atom_site_label_2
    _geom_torsion_atom_site_label_3
    _geom_torsion_atom_site_label_4
    _geom_torsion_site_symmetry_1
    _geom_torsion_site_symmetry_2
    _geom_torsion_site_symmetry_3
    _geom_torsion_site_symmetry_4
    _geom_torsion
    _geom_torsion_publ_flag
    O1 Zn1 N1 C4' . . . . -43.0(5) ?
    O2 Zn1 N1 C4' . . . . 137.4(5) ?
    N3 Zn1 N1 C4' . . . . 48.4(5) ?
    N2 Zn1 N1 C4' . . . . -131.8(5) ?
    O1 Zn1 N1 C1' . . . . 78.0(5) ?
    O2 Zn1 N1 C1' . . . . -101.6(5) ?
    N3 Zn1 N1 C1' . . . . 169.4(5) ?
    N2 Zn1 N1 C1' . . . . -10.8(5) ?
    O1 Zn1 N1 C1 . . . . 134.0(4) ?
    O2 Zn1 N1 C1 . . . . -45.6(4) ?
    N3 Zn1 N1 C1 . . . . -134.6(4) ?
    N2 Zn1 N1 C1 . . . . 45.2(4) ?
    O1 Zn1 N1 C4 . . . . -104.5(4) ?
    O2 Zn1 N1 C4 . . . . 75.9(4) ?
    N3 Zn1 N1 C4 . . . . -13.1(4) ?
    N2 Zn1 N1 C4 . . . . 166.7(4) ?
    O1 Zn1 N1 C7' . . . . -163.9(5) ?
    O2 Zn1 N1 C7' . . . . 16.5(5) ?
    N3 Zn1 N1 C7' . . . . -72.5(5) ?
    N2 Zn1 N1 C7' . . . . 107.3(5) ?
    O1 Zn1 N1 C7 . . . . 13.5(4) ?
    O2 Zn1 N1 C7 . . . . -166.1(4) ?
    N3 Zn1 N1 C7 . . . . 104.9(4) ?
    N2 Zn1 N1 C7 . . . . -75.3(4) ?
    O1 Zn1 N2 C8 . . . . 19.3(3) ?
    O2 Zn1 N2 C8 . . . . -110.2(3) ?
    N3 Zn1 N2 C8 . . . . 143(4) ?
    N1 Zn1 N2 C8 . . . . 134.0(3) ?
    O1 Zn1 N2 C3 . . . . -166.6(2) ?
    O2 Zn1 N2 C3 . . . . 63.9(2) ?
    N3 Zn1 N2 C3 . . . . -43(4) ?
    N1 Zn1 N2 C3 . . . . -51.9(2) ?
    O1 Zn1 N3 C15 . . . . -115.6(3) ?
    O2 Zn1 N3 C15 . . . . 13.9(3) ?
    N2 Zn1 N3 C15 . . . . 121(4) ?
    N1 Zn1 N3 C15 . . . . 129.7(3) ?
    O1 Zn1 N3 C6 . . . . 63.3(2) ?
    O2 Zn1 N3 C6 . . . . -167.2(2) ?
    N2 Zn1 N3 C6 . . . . -60(4) ?
    N1 Zn1 N3 C6 . . . . -51.3(2) ?
    O2 Zn1 O1 C10 . . . . 68.2(3) ?
    N3 Zn1 O1 C10 . . . . 158.9(3) ?
    N2 Zn1 O1 C10 . . . . -22.3(3) ?
    N1 Zn1 O1 C10 . . . . -111.3(3) ?
    O1 Zn1 O2 C17 . . . . 77.3(3) ?
    N3 Zn1 O2 C17 . . . . -14.4(3) ?
    N2 Zn1 O2 C17 . . . . 166.9(3) ?
    N1 Zn1 O2 C17 . . . . -103.2(3) ?
    C4' N1 C1 C2 . . . . 115.1(9) ?
    C1' N1 C1 C2 . . . . 40.2(6) ?
    C4 N1 C1 C2 . . . . 176.8(5) ?
    C7' N1 C1 C2 . . . . -158.2(8) ?
    C7 N1 C1 C2 . . . . 59.2(7) ?
    Zn1 N1 C1 C2 . . . . -60.8(6) ?
    C4' N1 C1' C2 . . . . -176.4(6) ?
    C1 N1 C1' C2 . . . . -39.6(6) ?
    C4 N1 C1' C2 . . . . -115.5(8) ?
    C7' N1 C1' C2 . . . . -56.1(8) ?
    C7 N1 C1' C2 . . . . 161.1(9) ?
    Zn1 N1 C1' C2 . . . . 61.0(7) ?
    N1 C1 C2 C3 . . . . 69.7(7) ?
    N1 C1 C2 C1' . . . . -39.1(6) ?
    N1 C1' C2 C3 . . . . -56.1(9) ?
    N1 C1' C2 C1 . . . . 39.6(6) ?
    C8 N2 C3 C2 . . . . -116.9(4) ?
    Zn1 N2 C3 C2 . . . . 68.8(4) ?
    C1 C2 C3 N2 . . . . -69.8(5) ?
    C1' C2 C3 N2 . . . . -15.6(7) ?
    C4' N1 C4 C5 . . . . -38.7(6) ?
    C1' N1 C4 C5 . . . . -119.8(8) ?
    C1 N1 C4 C5 . . . . -173.8(5) ?
    C7' N1 C4 C5 . . . . 160.4(8) ?
    C7 N1 C4 C5 . . . . -55.0(6) ?
    Zn1 N1 C4 C5 . . . . 63.7(6) ?
    C1' N1 C4' C5 . . . . 172.3(6) ?
    C1 N1 C4' C5 . . . . 119.0(8) ?
    C4 N1 C4' C5 . . . . 36.6(5) ?
    C7' N1 C4' C5 . . . . 53.5(8) ?
    C7 N1 C4' C5 . . . . -163.0(9) ?
    Zn1 N1 C4' C5 . . . . -65.2(7) ?
    N1 C4 C5 C6 . . . . -56.3(7) ?
    N1 C4 C5 C4' . . . . 35.9(5) ?
    N1 C4' C5 C6 . . . . 73.6(7) ?
    N1 C4' C5 C4 . . . . -37.6(5) ?
    C15 N3 C6 C5 . . . . -109.7(4) ?
    Zn1 N3 C6 C5 . . . . 71.3(3) ?
    C4 C5 C6 N3 . . . . -16.8(6) ?
    C4' C5 C6 N3 . . . . -73.1(5) ?
    C3 N2 C8 C9 . . . . 175.9(3) ?
    Zn1 N2 C8 C9 . . . . -10.3(5) ?
    N2 C8 C9 C14 . . . . 176.4(3) ?
    N2 C8 C9 C10 . . . . -5.1(6) ?
    Zn1 O1 C10 C11 . . . . -165.7(3) ?
    Zn1 O1 C10 C9 . . . . 15.4(5) ?
    C14 C9 C10 O1 . . . . -178.3(3) ?
    C8 C9 C10 O1 . . . . 3.2(5) ?
    C14 C9 C10 C11 . . . . 2.7(5) ?
    C8 C9 C10 C11 . . . . -175.8(3) ?
    O1 C10 C11 C12 . . . . 178.4(4) ?
    C9 C10 C11 C12 . . . . -2.6(5) ?
    C10 C11 C12 C13 . . . . 0.9(7) ?
    C11 C12 C13 C14 . . . . 0.7(7) ?
    C12 C13 C14 C9 . . . . -0.5(6) ?
    C10 C9 C14 C13 . . . . -1.2(5) ?
    C8 C9 C14 C13 . . . . 177.3(4) ?
    C6 N3 C15 C16 . . . . 173.9(3) ?
    Zn1 N3 C15 C16 . . . . -7.2(5) ?
    N3 C15 C16 C21 . . . . 178.1(4) ?
    N3 C15 C16 C17 . . . . -5.4(6) ?
    Zn1 O2 C17 C18 . . . . -172.4(2) ?
    Zn1 O2 C17 C16 . . . . 7.7(5) ?
    C21 C16 C17 O2 . . . . -177.9(3) ?
    C15 C16 C17 O2 . . . . 5.6(5) ?
    C21 C16 C17 C18 . . . . 2.2(5) ?
    C15 C16 C17 C18 . . . . -174.2(3) ?
    O2 C17 C18 C19 . . . . 179.7(3) ?
    C16 C17 C18 C19 . . . . -0.5(5) ?
    C17 C18 C19 C20 . . . . -1.4(6) ?
    C18 C19 C20 C21 . . . . 1.3(7) ?
    C19 C20 C21 C16 . . . . 0.6(7) ?
    C17 C16 C21 C20 . . . . -2.4(6) ?
    C15 C16 C21 C20 . . . . 174.3(4) ?
