# Supplementary material for: {2,2′-[4-Methyl-4-aza­heptane-1,7-diylbis(nitrilo­methyl­idyne)]diphenolato}zinc(II)
Source: Acta Crystallogr Sect E Struct Rep Online. 2008 Feb 29;64(Pt 3):m502. doi: 10.1107/S1600536808005060 (PMC2960793; doi:10.1107/S1600536808005060)
Supplement: Supplementary file 2 [file e-64-0m502-Isup2.hkl]

# 
# h,k,l, Fc-squared, Fo-squared, sigma(Fo-squared) and status flag 
# 
data_I
_shelx_title ' 080122f in P2(1)/c' 
_shelx_refln_list_code          4 
_shelx_F_calc_maximum      204.72 
_exptl_crystal_F_000       872.00 
_reflns_d_resolution_high  0.8406 
 
loop_ 
 _symmetry_equiv_pos_as_xyz 
 'x, y, z' 
 '-x, y+1/2, -z+1/2' 
 '-x, -y, -z' 
 'x, -y-1/2, z-1/2' 
 
_cell_length_a     6.7813 
_cell_length_b    13.9833 
_cell_length_c    20.7658 
_cell_angle_alpha  90.000 
_cell_angle_beta   92.146 
_cell_angle_gamma  90.000 
 
_shelx_F_squared_multiplier     1.000 
 
loop_ 
 _refln_index_h 
 _refln_index_k 
 _refln_index_l 
 _refln_F_squared_calc 
 _refln_F_squared_meas 
 _refln_F_squared_sigma 
 _refln_observed_status 
   1   0   0    41911.12    38151.79   1213.48 o 
   2   0   0      231.51      199.42      8.73 o 
   3   0   0      887.30      802.01     31.59 o 
   4   0   0      225.22      202.45     13.41 o 
   5   0   0       74.77       78.48     13.77 o 
   6   0   0       47.78       52.05     20.65 o 
   7   0   0      343.78      324.08     35.64 o 
   1   1   0      593.26      636.78      8.75 o 
   2   1   0      203.13      188.01      9.48 o 
   3   1   0      314.23      329.20      9.19 o 
   4   1   0       62.34      119.58      9.41 o 
   5   1   0       24.19       37.71      8.66 o 
   6   1   0      230.73      236.70     17.63 o 
   7   1   0       38.86       41.14     16.55 o 
   8   1   0        0.72        9.26     17.98 o 
   0   2   0    24515.64    26095.48    376.80 o 
   1   2   0     7123.66     7231.89     64.29 o 
   2   2   0     2021.71     2060.35     23.93 o 
   3   2   0      467.36      458.40     10.86 o 
   4   2   0       28.26       33.66      6.81 o 
   5   2   0      379.05      335.84     15.69 o 
   6   2   0      362.08      351.02     17.53 o 
   7   2   0      199.95      261.11     23.85 o 
   8   2   0      306.64      341.98     29.02 o 
   1   3   0    12395.92    13215.47    201.53 o 
   2   3   0       66.76       74.22      5.49 o 
   3   3   0        0.16        4.32      5.67 o 
   4   3   0      389.43      352.82     12.37 o 
   5   3   0      248.39      276.49     23.31 o 
   6   3   0      114.80      125.45     14.22 o 
   7   3   0        3.03       -4.25     15.81 o 
   0   4   0     6080.53     6401.17     72.35 o 
   1   4   0    14305.31    15144.41    113.24 o 
   2   4   0     5049.33     5140.84     52.52 o 
   3   4   0     3521.52     3483.55     47.83 o 
   4   4   0       24.37       -0.51      6.38 o 
   5   4   0        0.72       -3.38     11.00 o 
   6   4   0      426.75      407.66     21.72 o 
   7   4   0      369.45      403.85     36.25 o 
   1   5   0     7191.83     7489.41     68.72 o 
   2   5   0     1307.33     1473.22     27.61 o 
   3   5   0        2.22        5.57      5.88 o 
   4   5   0      522.45      521.51     22.72 o 
   5   5   0      182.05      184.59     13.07 o 
   6   5   0        1.73       18.95     11.20 o 
   7   5   0       17.45       19.95     16.32 o 
   0   6   0     6780.52     6657.05     79.00 o 
   1   6   0    11845.96    11866.74     92.05 o 
   2   6   0     5647.27     5795.40    136.56 o 
   3   6   0     1383.55     1345.85     23.42 o 
   4   6   0       30.91       41.31      9.42 o 
   5   6   0        1.88       -4.36      8.93 o 
   6   6   0      387.83      364.36     19.08 o 
   7   6   0      392.56      411.70     44.56 o 
   1   7   0      607.09      622.61     16.46 o 
   2   7   0     1287.65     1317.38     33.71 o 
   3   7   0       77.36      108.63     10.27 o 
   4   7   0      271.59      299.13     15.43 o 
   5   7   0        3.92       27.08      9.68 o 
   6   7   0        0.44        5.32     14.47 o 
   7   7   0        1.04        6.72     27.47 o 
   0   8   0     2109.15     2095.55     32.80 o 
   1   8   0     2401.71     2339.78     33.48 o 
   2   8   0     6850.07     6615.95    151.69 o 
   3   8   0     1219.43     1203.94     26.02 o 
   4   8   0        4.47        6.97      9.42 o 
   5   8   0       49.10       44.12     12.48 o 
   6   8   0      130.44      142.68     20.11 o 
   7   8   0      204.28      215.83     36.70 o 
   1   9   0      225.94      225.59     12.58 o 
   2   9   0      400.54      400.93     23.14 o 
   3   9   0       20.71       47.20     10.13 o 
   4   9   0       11.97       38.57     11.04 o 
   5   9   0        1.31      -11.25     13.92 o 
   6   9   0        1.05        0.91     15.76 o 
   0  10   0     1953.88     1938.83     56.55 o 
   1  10   0      241.61      239.58     12.74 o 
   2  10   0     1073.87     1062.21     41.03 o 
   3  10   0      377.36      373.11     19.49 o 
   4  10   0       53.59       50.75     12.22 o 
   5  10   0        2.08      -11.18     16.19 o 
   6  10   0       12.31        9.25     17.50 o 
   1  11   0      113.18      105.45     11.91 o 
   2  11   0      809.93      735.79     28.29 o 
   3  11   0      228.45      253.90     29.73 o 
   4  11   0        0.42       -3.22     16.31 o 
   5  11   0       89.20       94.14     21.04 o 
   6  11   0       17.07       33.18     18.31 o 
   0  12   0      435.97      439.83     33.64 o 
   1  12   0     1069.76     1064.80     25.35 o 
   2  12   0     1334.54     1300.70     93.86 o 
   3  12   0      340.56      386.26     25.63 o 
   4  12   0       64.50       85.72     21.47 o 
   5  12   0        0.37      -25.51     17.01 o 
   1  13   0       33.87       48.00     24.67 o 
   2  13   0       16.24       25.77     17.14 o 
   3  13   0       69.93       72.48     20.59 o 
   4  13   0       28.00       68.01     20.68 o 
   5  13   0        9.80       41.73     27.46 o 
   0  14   0      281.90      336.30     35.24 o 
   1  14   0      505.71      463.64     27.54 o 
   2  14   0      259.68      338.48     48.66 o 
   3  14   0      215.85      244.20     42.34 o 
   4  14   0        3.25       11.14     20.42 o 
   1  15   0       73.49       36.84     18.46 o 
   2  15   0        0.25       28.52     20.68 o 
   3  15   0       24.22       21.00     20.50 o 
   0  16   0      126.73      112.61     33.16 o 
   1  16   0      159.72      188.29     25.42 o 
   2  16   0       69.92       54.80     23.13 o 
  -8   1   1      224.95      240.78     39.33 o 
  -7   1   1      722.34      692.66     30.20 o 
  -6   1   1      560.11      550.96     24.52 o 
  -5   1   1     1209.86     1174.88     28.14 o 
  -4   1   1     4481.86     4206.30     41.03 o 
  -3   1   1     1548.46     1442.48     18.17 o 
  -2   1   1      167.41      150.37      7.93 o 
  -1   1   1      980.84     1056.60     13.14 o 
   0   1   1     2006.68     2007.24     16.94 o 
   1   1   1    16340.21    17547.36    184.38 o 
   2   1   1      341.77      313.90      8.89 o 
   3   1   1     3508.04     3496.53     46.48 o 
   4   1   1     3475.04     3375.47     35.81 o 
   5   1   1     3950.87     3888.44     42.92 o 
   6   1   1      408.69      423.30     16.62 o 
   7   1   1       71.48       66.54     18.01 o 
   8   1   1        7.15       19.11     17.68 o 
  -8   2   1       10.38       22.19     18.67 o 
  -7   2   1        0.06        1.75     14.84 o 
  -6   2   1      239.11      216.28     28.68 o 
  -5   2   1       29.32       20.08      9.56 o 
  -4   2   1      101.96      129.63     13.41 o 
  -3   2   1     2158.69     2346.70     25.52 o 
  -2   2   1      318.10      324.83      7.26 o 
  -1   2   1     9424.47    10188.89    132.59 o 
   0   2   1      164.37      228.03      8.16 o 
   1   2   1      210.88      185.90      9.13 o 
   2   2   1      482.78      509.48     19.53 o 
   3   2   1      384.10      421.31     12.54 o 
   4   2   1      152.00      162.00     14.70 o 
   5   2   1       48.45       35.10      9.34 o 
   6   2   1      208.02      243.10     14.41 o 
   7   2   1      137.96      134.57     19.71 o 
  -7   3   1      549.41      545.46     44.15 o 
  -6   3   1     1096.09     1028.18     38.43 o 
  -5   3   1      789.43      795.46     18.16 o 
  -4   3   1     1008.54      939.22     17.30 o 
  -3   3   1      971.44      958.89     15.41 o 
  -2   3   1     1059.97     1126.13     18.42 o 
  -1   3   1    17070.00    18100.85    173.74 o 
   0   3   1     1021.46     1114.98     14.40 o 
   1   3   1      368.65      383.67      8.26 o 
   2   3   1     2314.44     2312.03     27.08 o 
   3   3   1     1425.89     1353.60     22.81 o 
   4   3   1     2551.41     2251.29     28.72 o 
   5   3   1     1544.19     1518.27     50.46 o 
   6   3   1      340.85      373.63     23.92 o 
   7   3   1       21.63       47.02     17.21 o 
  -7   4   1       20.74       12.85     16.72 o 
  -6   4   1      143.41      141.54     14.29 o 
  -5   4   1      100.02      120.04     15.70 o 
  -4   4   1      212.01      218.26     10.78 o 
  -3   4   1     1088.08     1368.43     21.94 o 
  -2   4   1     2366.86     2788.53     33.83 o 
  -1   4   1      256.85      302.72      8.64 o 
   0   4   1    14184.99    15242.34    131.85 o 
   1   4   1     3367.45     3483.84     61.00 o 
   2   4   1     2212.68     2438.50     41.89 o 
   3   4   1      622.97      709.39     15.87 o 
   4   4   1      215.28      215.56     13.08 o 
   5   4   1       19.97       16.13      9.79 o 
   6   4   1       15.57       20.70     10.67 o 
   7   4   1        3.33       38.97     17.00 o 
  -7   5   1      295.43      374.97     28.23 o 
  -6   5   1     1027.15     1042.66     33.20 o 
  -5   5   1     1397.64     1384.95     24.75 o 
  -4   5   1     1032.01     1043.95     19.49 o 
  -3   5   1      208.40      175.58     12.08 o 
  -2   5   1       60.07       59.82      6.85 o 
  -1   5   1     2775.43     2910.60     33.17 o 
   0   5   1     1326.35     1324.42     15.65 o 
   1   5   1      429.92      442.01     12.93 o 
   2   5   1     6431.92     6804.74     96.90 o 
   3   5   1     2851.03     2773.73     58.66 o 
   4   5   1     2686.64     2687.92     37.84 o 
   5   5   1     1070.54     1068.32     22.33 o 
   6   5   1      359.71      384.24     16.75 o 
   7   5   1       12.07       43.97     27.97 o 
  -7   6   1       40.95       56.39     19.27 o 
  -6   6   1        0.77       -1.37     11.22 o 
  -5   6   1        7.16        4.02      8.92 o 
  -4   6   1       34.80       48.79      9.43 o 
  -3   6   1      195.87      187.18     10.96 o 
  -2   6   1     1713.52     1983.89     69.97 o 
  -1   6   1       50.30       70.02      6.91 o 
   0   6   1       86.24       92.69      9.03 o 
   1   6   1       16.91       38.42      4.48 o 
   2   6   1      128.02      206.19     10.03 o 
   3   6   1      770.48      783.50     18.14 o 
   4   6   1       60.72       57.70     10.40 o 
   5   6   1      230.72      226.79     13.91 o 
   6   6   1       37.36       43.55     13.56 o 
   7   6   1        0.33       32.89     29.39 o 
  -7   7   1      264.62      300.35     40.55 o 
  -6   7   1      884.30      872.90     26.16 o 
  -5   7   1     1087.64     1069.46     22.87 o 
  -4   7   1     1916.20     1887.96     65.14 o 
  -3   7   1     1828.06     1877.94     29.32 o 
  -2   7   1     1202.49     1146.68     43.80 o 
  -1   7   1       44.94       72.22      4.97 o 
   0   7   1     3743.99     3744.54     35.88 o 
   1   7   1     2328.51     2356.15     25.23 o 
   2   7   1     2574.83     2529.07     74.69 o 
   3   7   1     4325.00     4223.05     59.15 o 
   4   7   1     1623.95     1639.57     29.72 o 
   5   7   1      626.73      649.95     21.78 o 
   6   7   1      420.70      424.92     24.66 o 
   7   7   1       84.69      144.32     35.95 o 
  -7   8   1       28.84       23.65     28.45 o 
  -6   8   1        0.44        3.57     14.61 o 
  -5   8   1       54.55       45.17     11.65 o 
  -4   8   1      101.77      112.67     12.81 o 
  -3   8   1        0.27       15.88      8.75 o 
  -2   8   1     1425.13     1579.46     66.44 o 
  -1   8   1        1.10       14.54      3.95 o 
   0   8   1       81.50       91.12      5.36 o 
   1   8   1      155.68      179.76      8.87 o 
   2   8   1       89.42      113.91     10.03 o 
   3   8   1      207.93      236.80     13.56 o 
   4   8   1      125.50      142.34     14.52 o 
   5   8   1       10.26        8.12     15.36 o 
   6   8   1        4.24       28.93     16.62 o 
   7   8   1        5.80       19.68     28.64 o 
  -6   9   1      473.12      465.52     26.68 o 
  -5   9   1      593.87      571.51     36.24 o 
  -4   9   1     1041.18     1042.41     25.24 o 
  -3   9   1     2076.21     2028.92     75.13 o 
  -2   9   1      848.73      811.47     24.53 o 
  -1   9   1       87.24       94.64      9.94 o 
   0   9   1       21.37       28.87      6.65 o 
   1   9   1      487.76      478.95     15.16 o 
   2   9   1     1077.22     1057.08     34.79 o 
   3   9   1     3456.56     3292.75     93.05 o 
   4   9   1      358.95      388.65     17.29 o 
   5   9   1      275.91      297.29     24.28 o 
   6   9   1      348.34      409.07     45.66 o 
  -6  10   1        0.06       -8.75     15.84 o 
  -5  10   1        6.74       28.02     22.75 o 
  -4  10   1        0.77       18.31     10.84 o 
  -3  10   1       60.35       86.05     12.28 o 
  -2  10   1        9.79       44.02     12.02 o 
  -1  10   1       21.07       31.52      8.86 o 
   0  10   1        1.43       25.33     11.71 o 
   1  10   1       27.83       14.33      7.89 o 
   2  10   1       31.85       48.21     10.12 o 
   3  10   1        0.17        5.65      9.50 o 
   4  10   1       33.27       47.00     16.06 o 
   5  10   1       21.90       20.97     17.56 o 
   6  10   1       21.76        2.78     16.47 o 
  -6  11   1      313.22      369.35     28.96 o 
  -5  11   1      372.69      346.51     37.13 o 
  -4  11   1      581.75      579.34     27.61 o 
  -3  11   1      682.08      664.19     27.92 o 
  -2  11   1      108.11      158.37     16.37 o 
  -1  11   1      168.65      148.54     18.03 o 
   0  11   1      111.80      124.36     15.85 o 
   1  11   1       77.02       75.10     10.48 o 
   2  11   1      804.74      861.78     29.20 o 
   3  11   1     1355.32     1330.04     89.20 o 
   4  11   1      291.08      301.06     30.59 o 
   5  11   1      322.82      349.92     27.86 o 
   6  11   1      151.44      118.82     30.84 o 
  -5  12   1       11.24       -1.53     24.64 o 
  -4  12   1       36.28       52.07     17.52 o 
  -3  12   1        0.79       22.63     11.43 o 
  -2  12   1     1174.79     1111.11     32.11 o 
  -1  12   1       43.62       55.14     11.28 o 
   0  12   1        0.50       -2.66     12.24 o 
   1  12   1        0.83       16.42     13.68 o 
   2  12   1       80.38      103.85     13.47 o 
   3  12   1       44.86       89.91     18.11 o 
   4  12   1        8.53       -9.86     16.58 o 
   5  12   1        9.74       34.03     45.56 o 
  -5  13   1      401.93      446.95     41.42 o 
  -4  13   1      439.13      422.39     49.61 o 
  -3  13   1      671.70      658.71     72.21 o 
  -2  13   1       16.62       14.33     15.64 o 
  -1  13   1      123.21      124.22     20.39 o 
   0  13   1      276.79      219.48     21.23 o 
   1  13   1      249.97      267.30     22.21 o 
   2  13   1      514.08      513.72     90.50 o 
   3  13   1      588.73      615.16     64.97 o 
   4  13   1      643.25      679.23     52.30 o 
   5  13   1      249.60      260.01     28.38 o 
  -4  14   1        1.51        8.62     18.59 o 
  -3  14   1        6.25       34.38     20.67 o 
  -2  14   1       18.60       22.23     18.80 o 
  -1  14   1       38.44       48.84     32.36 o 
   0  14   1       12.93       37.37     16.92 o 
   1  14   1      120.60      137.34     20.45 o 
   2  14   1       90.55       77.40     20.48 o 
   3  14   1       16.93       35.15     19.44 o 
   4  14   1        1.47       -9.33     19.94 o 
  -3  15   1      169.53      200.46     33.16 o 
  -2  15   1       39.17       37.05     21.38 o 
  -1  15   1        8.55       -8.90     17.55 o 
   0  15   1       32.56       30.64     18.78 o 
   1  15   1       34.26       42.70     18.88 o 
   2  15   1      315.27      346.33     30.24 o 
   3  15   1      223.04      266.00     57.46 o 
  -2  16   1        0.81        9.95     20.82 o 
  -1  16   1        3.48       -1.57     18.86 o 
   0  16   1        4.40       12.82     19.05 o 
   1  16   1        2.03      -21.24     16.49 o 
   2  16   1        3.34        2.99     20.56 o 
  -8   0   2      177.64      230.76     38.23 o 
  -7   0   2       88.46       66.68     24.79 o 
  -6   0   2       48.54       36.97     20.75 o 
  -5   0   2      619.82      563.38     20.50 o 
  -4   0   2     6950.21     6794.66    121.07 o 
  -3   0   2     4306.25     4355.80     54.63 o 
  -2   0   2     2711.28     2736.15     34.92 o 
  -1   0   2    11386.81    11627.21    171.13 o 
   0   0   2    30592.71    28648.64    516.53 o 
   1   0   2    16987.91    16906.89    253.02 o 
   2   0   2       26.63       23.29     18.03 o 
   3   0   2       30.80       46.35      7.82 o 
   4   0   2      421.02      397.59     17.12 o 
   5   0   2     3479.30     3356.83     55.29 o 
   6   0   2     3025.03     2973.09     57.61 o 
   7   0   2      223.81      249.70     33.04 o 
   8   0   2      301.61      273.98     37.33 o 
  -8   1   2        1.40       27.23     18.88 o 
  -7   1   2        5.96       39.35     16.77 o 
  -6   1   2      102.75       80.55     15.55 o 
  -5   1   2       94.14      116.38      9.31 o 
  -4   1   2      150.59      186.85      9.49 o 
  -3   1   2      235.15      240.73      8.03 o 
  -2   1   2      212.30      234.46      6.18 o 
  -1   1   2      534.37      515.54      6.44 o 
   0   1   2       58.76       69.17      1.98 o 
   1   1   2     3939.81     4039.57     32.95 o 
   2   1   2      667.49      698.03     20.66 o 
   3   1   2       94.36      109.75      8.10 o 
   4   1   2       17.82       23.53      6.33 o 
   5   1   2      657.79      629.01     17.49 o 
   6   1   2       29.04       37.44     10.40 o 
   7   1   2        6.22        9.94     14.86 o 
  -8   2   2      169.72      160.51     36.27 o 
  -7   2   2        2.54       -5.73     15.21 o 
  -6   2   2      136.35      136.54     42.91 o 
  -5   2   2       33.12       33.87      7.85 o 
  -4   2   2     3588.34     3646.54     38.69 o 
  -3   2   2    12474.40    13013.95    103.29 o 
  -2   2   2     4985.30     4855.54     40.53 o 
  -1   2   2    23106.88    23520.75    270.64 o 
   0   2   2    19726.86    20234.73    219.17 o 
   1   2   2     2292.89     2387.25     21.25 o 
   2   2   2     2032.12     2228.53     26.16 o 
   3   2   2      131.01      148.28      9.05 o 
   4   2   2      670.96      664.99     15.21 o 
   5   2   2     2661.35     2578.32     50.32 o 
   6   2   2     2604.90     2495.98     72.03 o 
   7   2   2      373.74      368.25     23.77 o 
  -7   3   2       33.06       41.69     17.33 o 
  -6   3   2       82.16       98.05     21.94 o 
  -5   3   2        0.41        6.12      7.47 o 
  -4   3   2      548.35      534.61     13.80 o 
  -3   3   2      418.08      408.62     12.65 o 
  -2   3   2        5.03       10.14      4.00 o 
  -1   3   2     4473.98     4673.04     44.95 o 
   0   3   2     4147.40     4243.82     59.79 o 
   1   3   2     4513.72     4721.23     38.61 o 
   2   3   2     3179.93     3340.51     35.82 o 
   3   3   2     1851.40     2003.17     27.70 o 
   4   3   2      711.88      740.34     16.72 o 
   5   3   2      984.29      944.83     39.67 o 
   6   3   2      109.13      112.80     12.64 o 
   7   3   2       33.16       27.41     16.81 o 
  -7   4   2        1.87       22.91     17.41 o 
  -6   4   2      166.31      191.12     26.52 o 
  -5   4   2      333.46      335.05     19.71 o 
  -4   4   2      321.63      252.58     10.83 o 
  -3   4   2     5109.22     5520.61     49.45 o 
  -2   4   2     5842.15     6101.92     59.57 o 
  -1   4   2     6975.25     7128.13     66.51 o 
   0   4   2    10059.97    10410.07     80.07 o 
   1   4   2     4188.56     4178.39     62.11 o 
   2   4   2      109.14       84.95     10.04 o 
   3   4   2        5.46       15.12      6.35 o 
   4   4   2       47.30       23.22     10.10 o 
   5   4   2     1729.23     1646.87     36.23 o 
   6   4   2      920.79      899.15     22.43 o 
   7   4   2      540.02      555.79     43.74 o 
  -7   5   2       70.33       82.30     20.06 o 
  -6   5   2       15.88       34.60     15.36 o 
  -5   5   2      286.80      263.95     15.14 o 
  -4   5   2      645.88      612.91     15.17 o 
  -3   5   2       12.40       11.95      5.99 o 
  -2   5   2      160.39      171.26      9.08 o 
  -1   5   2      296.67      309.51      9.62 o 
   0   5   2     1584.64     1563.84     18.10 o 
   1   5   2     2073.33     2076.11     40.94 o 
   2   5   2      224.37      227.33      9.37 o 
   3   5   2      221.88      238.89     13.25 o 
   4   5   2     1020.18     1083.91     28.68 o 
   5   5   2      166.66      146.63     17.58 o 
   6   5   2      117.76       95.04     12.69 o 
   7   5   2      114.84      131.95     21.25 o 
  -7   6   2       50.89       59.98     19.98 o 
  -6   6   2       31.22       24.60     16.11 o 
  -5   6   2      533.64      528.19     19.20 o 
  -4   6   2     1005.87     1024.37     32.94 o 
  -3   6   2     5131.88     5066.52     59.90 o 
  -2   6   2     5180.79     5222.12     85.87 o 
  -1   6   2    12057.09    12071.01    152.79 o 
   0   6   2     5260.60     5315.92     46.50 o 
   1   6   2     1664.66     1619.82     21.36 o 
   2   6   2     1643.34     1624.98     45.12 o 
   3   6   2       57.40       70.75      9.21 o 
   4   6   2      635.77      604.88     18.71 o 
   5   6   2      951.99      920.22     36.45 o 
   6   6   2      752.06      729.54     28.87 o 
   7   6   2      681.10      667.10     31.01 o 
  -7   7   2       83.93       95.24     34.65 o 
  -6   7   2       12.35       40.48     16.31 o 
  -5   7   2        0.88        9.53     10.14 o 
  -4   7   2       13.29       31.76      9.66 o 
  -3   7   2        2.02       13.79      7.78 o 
  -2   7   2       47.77       73.49     10.31 o 
  -1   7   2     1551.40     1564.95     31.92 o 
   0   7   2      260.48      281.37      8.87 o 
   1   7   2      199.39      206.76      7.97 o 
   2   7   2     1332.37     1392.29     62.12 o 
   3   7   2      182.45      213.83     23.28 o 
   4   7   2      587.77      532.32     17.70 o 
   5   7   2       16.87       22.16     14.54 o 
   6   7   2        0.10       -6.18     13.25 o 
   7   7   2       61.96       48.11     24.85 o 
  -7   8   2       11.00      -22.91     29.15 o 
  -6   8   2        8.41        2.73     14.67 o 
  -5   8   2       75.32       98.79     13.70 o 
  -4   8   2     1085.89     1033.06     40.43 o 
  -3   8   2     2421.32     2316.75     44.30 o 
  -2   8   2     4900.90     4918.59     75.03 o 
  -1   8   2     7220.14     7054.55     72.80 o 
   0   8   2      405.74      351.71     10.40 o 
   1   8   2      115.79      100.93      9.81 o 
   2   8   2      655.23      630.29     16.60 o 
   3   8   2      120.89      123.68     10.80 o 
   4   8   2      649.97      649.47     40.80 o 
   5   8   2      148.23      148.00     20.11 o 
   6   8   2      435.16      427.62     22.48 o 
   7   8   2      396.84      427.27     30.63 o 
  -6   9   2       10.24       37.25     25.74 o 
  -5   9   2        8.19       27.68     12.45 o 
  -4   9   2        0.36       19.50     10.69 o 
  -3   9   2      189.59      220.89     14.15 o 
  -2   9   2        3.96       21.53      8.60 o 
  -1   9   2        0.30        8.57      7.94 o 
   0   9   2        6.61       10.37      5.62 o 
   1   9   2      166.17      186.88      8.90 o 
   2   9   2      177.51      196.54     11.86 o 
   3   9   2      113.93      127.82     13.55 o 
   4   9   2      394.23      371.91     24.31 o 
   5   9   2        8.65        4.62     16.07 o 
   6   9   2        0.05       14.12     16.10 o 
  -6  10   2       11.97       -8.96     25.07 o 
  -5  10   2      251.23      250.46     25.03 o 
  -4  10   2      508.17      517.92     36.29 o 
  -3  10   2      529.66      572.33     22.54 o 
  -2  10   2     3186.20     3116.61     43.42 o 
  -1  10   2     2867.72     2792.71     40.01 o 
   0  10   2     1342.14     1308.44     32.72 o 
   1  10   2      925.14      868.07     20.42 o 
   2  10   2      161.84      172.09     12.54 o 
   3  10   2       21.84       18.20     14.15 o 
   4  10   2       36.34       27.23     16.64 o 
   5  10   2       25.21        6.98     17.64 o 
   6  10   2      190.73      192.06     32.77 o 
  -6  11   2       78.67       92.33     21.09 o 
  -5  11   2       63.39      111.86     28.29 o 
  -4  11   2       13.69       22.67     12.05 o 
  -3  11   2       11.37       10.27     11.60 o 
  -2  11   2      199.26      209.53     14.79 o 
  -1  11   2        2.31       15.56      9.37 o 
   0  11   2       35.33       47.74     13.34 o 
   1  11   2      405.53      346.88     26.89 o 
   2  11   2       18.51       32.86     10.63 o 
   3  11   2      138.12      172.41     29.72 o 
   4  11   2        5.64       -3.77     16.57 o 
   5  11   2        2.02      -12.62     47.02 o 
  -5  12   2       56.57       82.94     28.72 o 
  -4  12   2      296.03      362.86     26.41 o 
  -3  12   2      236.76      321.18     26.83 o 
  -2  12   2      339.81      359.77     17.73 o 
  -1  12   2      673.19      648.14     23.52 o 
   0  12   2      410.59      429.10     22.56 o 
   1  12   2      124.35      153.52     24.46 o 
   2  12   2      165.80      189.26     21.12 o 
   3  12   2       16.49       -5.29     17.01 o 
   4  12   2      139.52      151.22     22.41 o 
   5  12   2      100.94      105.40     32.08 o 
  -5  13   2       39.61       43.10     27.82 o 
  -4  13   2        0.18       12.91     18.25 o 
  -3  13   2        9.76       31.52     14.53 o 
  -2  13   2        0.38        0.23     11.13 o 
  -1  13   2      234.28      253.99     17.24 o 
   0  13   2       21.49       42.08     15.20 o 
   1  13   2      261.19      240.53     21.35 o 
   2  13   2      284.99      357.68     45.46 o 
   3  13   2      260.92      283.20     44.67 o 
   4  13   2       73.73      127.22     31.26 o 
  -4  14   2      248.18      324.31     66.80 o 
  -3  14   2      745.50      821.09     51.12 o 
  -2  14   2      752.99      683.13     28.73 o 
  -1  14   2      400.60      408.71     36.58 o 
   0  14   2      454.39      479.36     27.01 o 
   1  14   2      598.70      605.63     29.16 o 
   2  14   2       81.45       65.09     29.31 o 
   3  14   2       66.38       93.54     21.94 o 
   4  14   2       67.26       48.43     20.33 o 
  -3  15   2        6.60       12.72     21.23 o 
  -2  15   2       13.11        9.00     26.09 o 
  -1  15   2        3.10       -3.91     16.66 o 
   0  15   2       44.17       40.30     18.19 o 
   1  15   2        8.09       -0.51     23.14 o 
   2  15   2        2.12       16.17     20.53 o 
   3  15   2       23.54       34.09     20.53 o 
  -2  16   2       96.28      116.41     24.85 o 
  -1  16   2      143.99      138.39     23.26 o 
   0  16   2      115.45      103.38     22.22 o 
   1  16   2       43.73       83.46     21.69 o 
   2  16   2        2.52       26.87     20.04 o 
  -8   1   3      593.58      557.91     32.03 o 
  -7   1   3     1042.98     1023.84     35.20 o 
  -6   1   3      470.69      415.26     22.91 o 
  -5   1   3      785.08      748.14     18.73 o 
  -4   1   3     3502.80     3586.91     35.70 o 
  -3   1   3       60.96       56.77      7.16 o 
  -2   1   3        2.02        3.57      5.20 o 
  -1   1   3    26107.96    26848.65    459.42 o 
   0   1   3     9410.22    10055.47     90.87 o 
   1   1   3      562.91      589.84     16.94 o 
   2   1   3     1926.52     1862.24     23.31 o 
   3   1   3     1439.84     1337.17     21.73 o 
   4   1   3     3353.44     3443.66     37.14 o 
   5   1   3     3620.27     3532.10     57.95 o 
   6   1   3      103.65      136.28     19.32 o 
   7   1   3       62.51       44.31     20.37 o 
  -7   2   3       24.19       24.21     16.64 o 
  -6   2   3       34.79       36.83     14.72 o 
  -5   2   3      312.85      302.67     21.40 o 
  -4   2   3        2.58       20.86      7.46 o 
  -3   2   3      540.89      519.28     15.10 o 
  -2   2   3     1076.82     1236.19     14.21 o 
  -1   2   3    10183.74    10920.96    106.35 o 
   0   2   3     5876.40     6139.14     42.90 o 
   1   2   3     2466.14     2463.01     22.33 o 
   2   2   3      233.62      252.31     10.22 o 
   3   2   3      860.87      958.51     18.34 o 
   4   2   3       86.46       89.89      9.24 o 
   5   2   3       30.58       32.92     11.12 o 
   6   2   3       41.33       74.70     11.63 o 
   7   2   3       35.00       43.36     13.19 o 
  -7   3   3      636.60      559.74     28.37 o 
  -6   3   3      347.91      358.13     21.85 o 
  -5   3   3      893.23      858.72     20.65 o 
  -4   3   3      682.23      705.93     15.10 o 
  -3   3   3      223.09      252.34     11.44 o 
  -2   3   3     1468.76     1499.21     23.52 o 
  -1   3   3     1251.02     1331.95     17.42 o 
   0   3   3      901.90      901.36     11.37 o 
   1   3   3     1944.36     1918.26     18.65 o 
   2   3   3     3866.09     3766.41     48.99 o 
   3   3   3      797.58      719.48     15.95 o 
   4   3   3     3410.02     3256.30     50.86 o 
   5   3   3     1376.84     1305.07     27.28 o 
   6   3   3        7.60        7.61      9.63 o 
   7   3   3        9.69       28.72     28.23 o 
  -7   4   3       12.21       19.69     17.60 o 
  -6   4   3      246.46      274.08     22.46 o 
  -5   4   3      115.04      119.10     11.81 o 
  -4   4   3      355.63      307.83     11.92 o 
  -3   4   3      509.20      564.13     12.26 o 
  -2   4   3       77.03      135.44      7.62 o 
  -1   4   3        0.52        4.34      4.72 o 
   0   4   3      105.36      121.83      5.49 o 
   1   4   3       89.71       88.60      4.44 o 
   2   4   3      387.71      409.19     10.64 o 
   3   4   3     1394.74     1652.79     25.28 o 
   4   4   3      251.18      265.15     15.76 o 
   5   4   3        2.10       13.58      9.02 o 
   6   4   3      134.91      158.79     13.75 o 
   7   4   3        1.09       36.46     16.82 o 
  -7   5   3      765.01      719.70     37.31 o 
  -6   5   3      577.52      554.76     43.22 o 
  -5   5   3      948.44      925.57     22.71 o 
  -4   5   3      671.31      705.85     16.23 o 
  -3   5   3       78.35      110.99      8.33 o 
  -2   5   3      299.94      342.73     14.23 o 
  -1   5   3       54.60       80.61      6.54 o 
   0   5   3     8008.58     8228.84     66.51 o 
   1   5   3     2628.38     2625.51     32.74 o 
   2   5   3     4094.56     3912.84     73.35 o 
   3   5   3     3531.64     3412.58     62.24 o 
   4   5   3     3701.46     3632.16     56.79 o 
   5   5   3      309.33      329.67     31.35 o 
   6   5   3        8.54        7.52     12.97 o 
   7   5   3        4.77       27.98     46.70 o 
  -7   6   3       75.00      102.62     20.98 o 
  -6   6   3        6.65       15.06     14.91 o 
  -5   6   3        0.33        4.90      9.64 o 
  -4   6   3       42.91       65.07      9.14 o 
  -3   6   3      214.85      216.74     11.39 o 
  -2   6   3       21.14       38.96      6.77 o 
  -1   6   3     2297.50     2532.85     32.11 o 
   0   6   3        5.06        8.99      4.34 o 
   1   6   3      173.33      184.48      7.22 o 
   2   6   3      106.46      123.44      6.99 o 
   3   6   3       53.94       70.64     11.71 o 
   4   6   3      235.38      234.27     19.64 o 
   5   6   3      228.38      226.08     20.97 o 
   6   6   3       71.85       78.63     15.39 o 
   7   6   3        3.90       41.06     18.95 o 
  -7   7   3      475.06      441.90     30.54 o 
  -6   7   3     1155.16     1071.37     72.54 o 
  -5   7   3     1005.01      935.64     28.79 o 
  -4   7   3      137.84      154.68     11.30 o 
  -3   7   3        0.43        2.28      7.16 o 
  -2   7   3        7.06       16.26      6.67 o 
  -1   7   3      319.66      296.07     11.76 o 
   0   7   3     3337.17     3546.36     40.87 o 
   1   7   3     5909.63     6016.98    142.25 o 
   2   7   3     6830.85     7051.82     90.34 o 
   3   7   3     2988.42     2967.28     58.55 o 
   4   7   3     1059.34      995.67     23.54 o 
   5   7   3       80.85       75.97     20.61 o 
   6   7   3       13.52       32.73     15.13 o 
   7   7   3        2.98        5.36     18.25 o 
  -7   8   3       24.38       32.49     29.55 o 
  -6   8   3        2.77       20.84     16.56 o 
  -5   8   3       32.51       30.15     12.27 o 
  -4   8   3        3.60       35.38     10.87 o 
  -3   8   3        5.11       12.76      8.93 o 
  -2   8   3       95.06      136.66     10.45 o 
  -1   8   3      180.10      238.00     12.30 o 
   0   8   3      145.23      128.85      8.16 o 
   1   8   3       47.88       68.93     11.12 o 
   2   8   3       14.03       21.51      5.83 o 
   3   8   3      350.64      368.95     14.08 o 
   4   8   3      277.20      323.72     21.91 o 
   5   8   3       68.79       65.14     32.67 o 
   6   8   3        5.32       26.95     18.73 o 
  -6   9   3      446.99      431.03     27.52 o 
  -5   9   3      631.02      596.40     21.92 o 
  -4   9   3      246.76      271.10     19.36 o 
  -3   9   3        6.10        7.20      9.09 o 
  -2   9   3      157.36      164.60     12.32 o 
  -1   9   3     1540.78     1505.13     26.93 o 
   0   9   3      756.31      724.22     15.52 o 
   1   9   3      702.32      650.44     19.59 o 
   2   9   3     3261.68     3287.88     98.92 o 
   3   9   3     2600.44     2579.96    219.84 o 
   4   9   3      286.14      270.72     46.72 o 
   5   9   3       51.52       46.19     23.12 o 
   6   9   3       38.18       25.33     20.30 o 
  -6  10   3        4.28       42.36     29.43 o 
  -5  10   3       27.02       32.09     13.27 o 
  -4  10   3        2.23       23.39     14.67 o 
  -3  10   3      135.04      116.62     13.14 o 
  -2  10   3        1.07       21.50     10.43 o 
  -1  10   3       11.56       48.80      9.95 o 
   0  10   3       43.75       48.02      7.83 o 
   1  10   3       31.84       37.80     18.23 o 
   2  10   3       18.21       18.96      9.22 o 
   3  10   3      672.48      643.65     26.34 o 
   4  10   3       14.59       12.21     15.85 o 
   5  10   3        5.91      -13.17     19.33 o 
   6  10   3       14.75       18.39     43.81 o 
  -6  11   3      314.10      352.02     41.85 o 
  -5  11   3      255.02      259.12     19.23 o 
  -4  11   3      314.15      323.58     19.05 o 
  -3  11   3      250.45      260.56     17.29 o 
  -2  11   3       55.11       34.12     10.85 o 
  -1  11   3      671.36      631.69     19.93 o 
   0  11   3     1105.06     1018.57     30.93 o 
   1  11   3     1019.24      887.25     40.43 o 
   2  11   3     1411.86     1407.69    116.31 o 
   3  11   3     1648.65     1618.29    147.69 o 
   4  11   3      142.93      156.55     22.64 o 
   5  11   3       36.60       44.67     20.67 o 
  -5  12   3       14.12        8.57     24.75 o 
  -4  12   3       37.40       41.37     13.70 o 
  -3  12   3       22.78       30.43     12.09 o 
  -2  12   3      140.20      157.81     24.22 o 
  -1  12   3      141.07      138.36     13.56 o 
   0  12   3       13.10       24.96     14.47 o 
   1  12   3        9.84       18.07     18.39 o 
   2  12   3        1.28       14.00     16.66 o 
   3  12   3       22.87       18.80     18.11 o 
   4  12   3       56.27       62.91     19.22 o 
   5  12   3        0.51       -9.55     30.12 o 
  -4  13   3       78.71       99.33     28.84 o 
  -3  13   3       69.68       59.25     14.02 o 
  -2  13   3       18.38        8.17     11.63 o 
  -1  13   3      156.18      164.73     16.03 o 
   0  13   3      939.83      810.66     30.87 o 
   1  13   3     1608.68     1539.91     58.63 o 
   2  13   3     1483.96     1559.33    175.36 o 
   3  13   3      323.42      361.05     28.88 o 
   4  13   3       70.23      135.06     35.38 o 
  -4  14   3        0.62       47.07     28.45 o 
  -3  14   3       23.86       71.77     20.28 o 
  -2  14   3        8.84       19.26     13.27 o 
  -1  14   3       49.45       54.66     13.57 o 
   0  14   3       44.94       51.83     19.98 o 
   1  14   3        2.26       67.40     19.41 o 
   2  14   3       37.85       59.35     19.50 o 
   3  14   3       22.64       37.92     19.92 o 
   4  14   3       81.61       56.85     22.10 o 
  -3  15   3       58.24       50.24     21.57 o 
  -2  15   3       34.19       13.81     13.05 o 
  -1  15   3       86.40      117.01     21.13 o 
   0  15   3      548.39      469.72     35.39 o 
   1  15   3      536.32      532.41     41.34 o 
   2  15   3      415.43      454.37     31.02 o 
   3  15   3      139.22      155.71     26.13 o 
  -2  16   3       14.30       21.14     29.67 o 
  -1  16   3       18.36        9.92     21.89 o 
   0  16   3       50.09       42.84     20.98 o 
   1  16   3       60.69       63.03     22.98 o 
  -8   0   4        1.76       -9.55     21.73 o 
  -7   0   4      119.73      124.04     28.80 o 
  -6   0   4      407.30      455.08     32.81 o 
  -5   0   4     3120.96     2873.75     72.42 o 
  -4   0   4    15344.51    14986.88    163.89 o 
  -3   0   4    16897.44    17740.35    187.64 o 
  -2   0   4     4415.45     4641.72     54.10 o 
  -1   0   4     7168.05     7314.75    113.29 o 
   0   0   4     7467.84     7565.68     97.56 o 
   1   0   4       38.39       30.84      9.61 o 
   2   0   4     6545.73     6948.91    120.20 o 
   3   0   4     1067.83     1136.28     23.88 o 
   4   0   4     3040.16     3009.19     48.38 o 
   5   0   4     7177.96     6790.37     92.13 o 
   6   0   4     3644.80     3498.42     62.31 o 
   7   0   4      172.66      163.57     20.39 o 
  -7   1   4        6.02       11.68     15.83 o 
  -6   1   4       16.03        9.76     20.45 o 
  -5   1   4       19.17       20.26     12.04 o 
  -4   1   4      605.01      572.03     19.52 o 
  -3   1   4        0.02       -5.63      3.75 o 
  -2   1   4       26.03       39.45      5.12 o 
  -1   1   4    12084.83    12838.92    155.76 o 
   0   1   4     3070.40     3223.28     22.21 o 
   1   1   4      209.11      176.55     16.88 o 
   2   1   4     2305.60     2491.92     40.49 o 
   3   1   4      336.39      373.01     12.42 o 
   4   1   4        0.46       -3.61      6.29 o 
   5   1   4       14.19       20.85      9.16 o 
   6   1   4       40.52       43.92     11.22 o 
   7   1   4        1.64       14.80     11.23 o 
  -7   2   4       66.90       67.71     19.16 o 
  -6   2   4      117.79      104.84     16.96 o 
  -5   2   4      303.96      333.70     19.96 o 
  -4   2   4     4445.33     4399.81     41.96 o 
  -3   2   4    14533.28    15507.16    204.08 o 
  -2   2   4     6418.78     6449.00     51.84 o 
  -1   2   4       64.28       85.13      3.76 o 
   0   2   4      156.62      164.93      4.01 o 
   1   2   4      130.44      142.02      6.77 o 
   2   2   4     2434.57     2334.71     29.89 o 
   3   2   4      709.36      616.14     24.27 o 
   4   2   4     3402.46     3168.95     41.77 o 
   5   2   4     4449.02     4382.49     60.54 o 
   6   2   4     1348.64     1324.82     26.34 o 
   7   2   4      201.08      241.69     19.59 o 
  -7   3   4        0.11       16.16     16.54 o 
  -6   3   4       38.52       31.01     15.01 o 
  -5   3   4        6.71       12.74     11.77 o 
  -4   3   4      764.35      749.95     19.11 o 
  -3   3   4      311.60      336.03     10.78 o 
  -2   3   4        7.34        4.28      3.32 o 
  -1   3   4      721.38      833.77     25.83 o 
   0   3   4     9163.85     9890.92     67.94 o 
   1   3   4     1234.60     1213.21     20.32 o 
   2   3   4      176.54      213.75      7.05 o 
   3   3   4       10.44       -0.36      5.77 o 
   4   3   4      206.25      222.36     13.40 o 
   5   3   4      140.73      125.21     14.20 o 
   6   3   4        0.00       -4.31      9.34 o 
   7   3   4       56.93       47.46     14.51 o 
  -7   4   4      169.59      200.25     39.31 o 
  -6   4   4      473.74      466.46     25.13 o 
  -5   4   4      460.67      472.26     17.32 o 
  -4   4   4     2860.99     2711.33     37.76 o 
  -3   4   4     3891.91     3820.15     36.92 o 
  -2   4   4    12210.92    12951.48    190.34 o 
  -1   4   4     9516.52     9761.74     76.18 o 
   0   4   4     4410.86     4542.41     45.88 o 
   1   4   4       21.53       20.50      2.94 o 
   2   4   4      999.14      981.07     14.10 o 
   3   4   4     3282.54     3196.99     38.75 o 
   4   4   4      995.01      945.06     22.22 o 
   5   4   4     1793.22     1746.11     28.29 o 
   6   4   4      657.36      666.10     24.52 o 
   7   4   4      509.77      558.17     25.03 o 
  -7   5   4        0.09       29.80     18.30 o 
  -6   5   4       24.57       38.31     16.68 o 
  -5   5   4        0.12        4.59      9.56 o 
  -4   5   4      436.14      438.30     13.62 o 
  -3   5   4       66.93       94.27      7.40 o 
  -2   5   4     1659.45     1819.16     25.17 o 
  -1   5   4     2619.04     2722.50     32.35 o 
   0   5   4      905.32      894.03     13.75 o 
   1   5   4     1604.61     1624.56     38.13 o 
   2   5   4      173.88      205.13      7.27 o 
   3   5   4       25.40       23.69      6.96 o 
   4   5   4      111.11      109.41     15.69 o 
   5   5   4       55.13       57.15     17.29 o 
   6   5   4       93.78       85.30     16.16 o 
   7   5   4       88.31       89.77     19.61 o 
  -7   6   4      152.53      212.74     25.14 o 
  -6   6   4      510.38      493.26     26.35 o 
  -5   6   4     1306.98     1304.38     50.67 o 
  -4   6   4     2036.57     2052.20     27.99 o 
  -3   6   4     1702.85     1676.98     22.92 o 
  -2   6   4     5604.15     5354.47     56.57 o 
  -1   6   4     1147.01     1149.29     19.88 o 
   0   6   4       96.99      129.10      6.94 o 
   1   6   4      725.30      729.04     12.08 o 
   2   6   4     1862.47     1804.07     24.19 o 
   3   6   4     2221.60     2095.60     30.90 o 
   4   6   4     1310.44     1336.22     26.08 o 
   5   6   4     1632.54     1561.26     55.41 o 
   6   6   4      641.04      660.26     25.29 o 
   7   6   4      661.49      678.21     39.10 o 
  -7   7   4       26.59       32.77     19.59 o 
  -6   7   4       19.06       37.34     17.48 o 
  -5   7   4       41.91       34.51     11.77 o 
  -4   7   4      234.58      238.07     12.70 o 
  -3   7   4      121.76      159.82     11.15 o 
  -2   7   4     1552.37     1615.82     25.88 o 
  -1   7   4      299.32      300.47     12.84 o 
   0   7   4       18.07       13.24      5.11 o 
   1   7   4      538.63      508.03     17.16 o 
   2   7   4      417.47      409.48     10.84 o 
   3   7   4        0.86        7.57      7.14 o 
   4   7   4        0.12       25.46     14.02 o 
   5   7   4       81.22       91.92     35.26 o 
   6   7   4       36.00       27.09     14.09 o 
   7   7   4       25.87       14.83     18.09 o 
  -6   8   4      245.90      263.77     26.00 o 
  -5   8   4     1056.47     1020.37     26.79 o 
  -4   8   4     1658.66     1658.95     46.97 o 
  -3   8   4     2647.89     2539.65     68.63 o 
  -2   8   4     2203.05     2090.50     42.27 o 
  -1   8   4     1491.17     1457.67     25.51 o 
   0   8   4       14.52       10.29      5.72 o 
   1   8   4       85.30       87.96      9.06 o 
   2   8   4      271.47      238.51      9.50 o 
   3   8   4      856.41      807.68     26.49 o 
   4   8   4     1545.48     1531.35     41.63 o 
   5   8   4     1055.80      994.60     35.29 o 
   6   8   4      417.50      472.76     58.33 o 
  -6   9   4        3.64       12.57     17.06 o 
  -5   9   4       32.48       38.27     13.30 o 
  -4   9   4        9.65        9.60     10.72 o 
  -3   9   4       50.47       59.02     10.75 o 
  -2   9   4       61.64       73.62     10.67 o 
  -1   9   4       57.14       71.89      9.93 o 
   0   9   4       40.96       37.50      7.24 o 
   1   9   4        2.41       12.44      7.76 o 
   2   9   4       30.41       40.69      7.06 o 
   3   9   4       41.22       71.57     21.51 o 
   4   9   4       52.77       44.70     16.14 o 
   5   9   4        0.94       -9.66     21.43 o 
   6   9   4       17.68       -4.88     19.91 o 
  -6  10   4      121.72      155.92     23.30 o 
  -5  10   4      777.66      740.69     24.68 o 
  -4  10   4      858.86      886.23     24.21 o 
  -3  10   4       21.06       19.08     10.19 o 
  -2  10   4      207.13      251.21     15.16 o 
  -1  10   4     2843.02     2789.85     40.59 o 
   0  10   4      707.27      700.81     17.56 o 
   1  10   4      184.02      194.06     17.52 o 
   2  10   4      162.48      177.91     26.32 o 
   3  10   4      223.22      253.79     30.16 o 
   4  10   4      506.03      484.58     47.04 o 
   5  10   4      233.56      262.22     25.70 o 
   6  10   4      214.95      205.80     30.12 o 
  -5  11   4       25.51       31.55     13.92 o 
  -4  11   4        4.81       20.68     14.45 o 
  -3  11   4      371.16      370.87     28.74 o 
  -2  11   4      705.42      619.75     20.88 o 
  -1  11   4       76.10       91.27      9.84 o 
   0  11   4      154.01      156.70     14.18 o 
   1  11   4       59.13       47.96     15.00 o 
   2  11   4       38.37       52.10     15.40 o 
   3  11   4      405.06      446.77     25.95 o 
   4  11   4      214.43      223.77     43.24 o 
   5  11   4       23.96       14.13     19.27 o 
  -5  12   4      277.36      314.10     25.65 o 
  -4  12   4      548.42      565.66     26.79 o 
  -3  12   4      473.82      512.92     51.05 o 
  -2  12   4      312.38      321.16     18.61 o 
  -1  12   4      224.45      221.94     20.34 o 
   0  12   4       89.40      104.10     16.77 o 
   1  12   4       17.68       21.91     14.36 o 
   2  12   4       65.31       60.39     18.51 o 
   3  12   4      230.12      267.82     24.79 o 
   4  12   4      802.17      772.06     77.35 o 
   5  12   4      350.94      315.42     29.47 o 
  -4  13   4        0.09        9.23     16.54 o 
  -3  13   4      127.20      121.49     16.10 o 
  -2  13   4        0.77       -2.18     11.34 o 
  -1  13   4       33.03       28.37     11.68 o 
   0  13   4      101.83       96.81     17.66 o 
   1  13   4        4.87       63.95     26.88 o 
   2  13   4        5.21       54.11     25.78 o 
   3  13   4       80.40      122.28     22.51 o 
   4  13   4        9.75      -27.26     18.17 o 
  -4  14   4      262.16      291.47     36.70 o 
  -3  14   4      243.83      310.79     21.37 o 
  -2  14   4      430.40      443.19     21.13 o 
  -1  14   4      175.05      219.17     18.34 o 
   0  14   4       58.72       77.58     18.99 o 
   1  14   4        3.27       12.20     17.42 o 
   2  14   4        5.01       22.71     18.81 o 
   3  14   4      305.19      350.39     30.24 o 
   4  14   4      133.45      183.92     27.22 o 
  -3  15   4        3.24       -5.41     19.37 o 
  -2  15   4       12.41       -2.71     15.12 o 
  -1  15   4        9.14       28.55     17.89 o 
   0  15   4       83.72      113.29     20.77 o 
   1  15   4      126.67      174.92     31.49 o 
   2  15   4        4.55       15.60     18.89 o 
   3  15   4       14.79       18.62     27.92 o 
  -1  16   4       98.52      102.85     21.36 o 
   0  16   4      105.39       95.33     21.40 o 
   1  16   4       28.03       24.58     20.93 o 
  -7   1   5      575.25      499.94     27.45 o 
  -6   1   5      201.54      225.89     20.42 o 
  -5   1   5        5.28        0.79     11.16 o 
  -4   1   5       22.21        8.32      6.88 o 
  -3   1   5      380.45      373.15      9.76 o 
  -2   1   5     7320.86     7498.53     82.53 o 
  -1   1   5     1889.05     1850.42     17.24 o 
   0   1   5      435.09      439.03      6.95 o 
   1   1   5    18077.81    18689.82    214.36 o 
   2   1   5     8477.14     8360.56    100.34 o 
   3   1   5      139.14      104.00      8.55 o 
   4   1   5      532.07      514.71     14.39 o 
   5   1   5       25.71       12.84      9.22 o 
   6   1   5       17.54       14.32      9.80 o 
   7   1   5       82.22       93.34     16.11 o 
  -7   2   5        6.55       -7.47     15.92 o 
  -6   2   5       33.41       23.16     14.06 o 
  -5   2   5      204.52      232.73     18.71 o 
  -4   2   5        0.57        4.77      5.62 o 
  -3   2   5     1446.39     1537.98     18.63 o 
  -2   2   5        1.04        8.99      3.96 o 
  -1   2   5      158.10      168.96      4.78 o 
   0   2   5      757.18      770.87      9.73 o 
   1   2   5     3030.91     3092.79     37.84 o 
   2   2   5     1604.16     1652.75     25.00 o 
   3   2   5      305.33      297.26     15.47 o 
   4   2   5        6.61        2.96      7.76 o 
   5   2   5       10.24       22.10      9.45 o 
   6   2   5       63.33       70.68     11.60 o 
   7   2   5        0.21        2.43     12.86 o 
  -7   3   5      208.36      271.66     25.46 o 
  -6   3   5      238.21      288.33     22.17 o 
  -5   3   5     1008.07      933.04     28.78 o 
  -4   3   5      172.97      177.81      9.72 o 
  -3   3   5      846.77      730.83     12.83 o 
  -2   3   5     3350.49     3349.45     30.59 o 
  -1   3   5    16233.75    16862.89    116.55 o 
   0   3   5     6119.47     6307.81     41.28 o 
   1   3   5     8461.73     8661.42    108.27 o 
   2   3   5     2987.52     2858.62     28.47 o 
   3   3   5      893.71      880.83     18.27 o 
   4   3   5      909.33      948.74     21.80 o 
   5   3   5      372.16      371.31     15.74 o 
   6   3   5        4.42      -12.02     12.03 o 
   7   3   5       70.16       97.25     17.01 o 
  -7   4   5        6.67        9.14     16.56 o 
  -6   4   5       57.98       63.92     16.15 o 
  -5   4   5       32.60       20.28     12.95 o 
  -4   4   5       63.86       64.77      9.20 o 
  -3   4   5      675.17      666.80     15.80 o 
  -2   4   5     1363.48     1395.45     17.32 o 
  -1   4   5     1931.27     2123.90     19.02 o 
   0   4   5      440.53      445.26     10.27 o 
   1   4   5      434.20      454.07     10.07 o 
   2   4   5        7.65        5.33      3.72 o 
   3   4   5        2.58        7.72      6.04 o 
   4   4   5        1.50       12.74     13.31 o 
   5   4   5       15.02       34.31     21.10 o 
   6   4   5       14.24       35.88     13.79 o 
   7   4   5        0.66       43.74     26.72 o 
  -7   5   5      151.11      151.96     23.61 o 
  -6   5   5      180.00      173.25     31.43 o 
  -5   5   5      565.31      505.65     34.56 o 
  -4   5   5        5.20        1.98      7.89 o 
  -3   5   5      628.22      592.71     14.77 o 
  -2   5   5     1975.21     1968.09     22.84 o 
  -1   5   5     5632.90     5516.64     56.01 o 
   0   5   5     6532.13     6620.99     65.55 o 
   1   5   5     3919.89     3835.44     37.12 o 
   2   5   5      799.46      776.20     12.67 o 
   3   5   5     2624.14     2599.95     34.28 o 
   4   5   5      861.66      791.27     23.26 o 
   5   5   5       14.47       10.91     15.13 o 
   6   5   5      144.11      159.80     17.47 o 
   7   5   5       70.01       94.39     18.65 o 
  -7   6   5       13.52       23.20     18.23 o 
  -6   6   5        1.84       24.48     16.20 o 
  -5   6   5       28.52       49.55     14.60 o 
  -4   6   5      194.01      238.37     14.54 o 
  -3   6   5      455.67      434.62     13.08 o 
  -2   6   5      335.95      343.05     12.16 o 
  -1   6   5      908.93      989.90     18.53 o 
   0   6   5      765.82      840.17     14.61 o 
   1   6   5        1.75        1.95      5.63 o 
   2   6   5       10.39       15.63      4.51 o 
   3   6   5       29.72       54.50      8.13 o 
   4   6   5       70.17      114.15     16.60 o 
   5   6   5       20.32       42.58     19.12 o 
   6   6   5       22.10       37.67     14.98 o 
   7   6   5       27.68       64.09     17.42 o 
  -7   7   5      258.17      292.20     27.94 o 
  -6   7   5      319.26      345.70     26.89 o 
  -5   7   5      407.51      372.55     28.54 o 
  -4   7   5      368.91      347.26     16.66 o 
  -3   7   5      948.49      916.09     17.80 o 
  -2   7   5     1758.79     1692.57     50.50 o 
  -1   7   5     3663.10     3588.02     52.78 o 
   0   7   5     2036.44     1930.95     24.45 o 
   1   7   5     1979.98     1932.51     48.67 o 
   2   7   5     2713.11     2724.59     41.74 o 
   3   7   5     1308.05     1338.88     42.67 o 
   4   7   5      412.73      408.49     24.54 o 
   5   7   5       46.27       19.80     17.19 o 
   6   7   5      223.18      194.15     24.96 o 
   7   7   5      118.68      124.22     19.89 o 
  -6   8   5        0.29       17.67     16.86 o 
  -5   8   5       32.62       68.25     16.63 o 
  -4   8   5       59.84       69.30     11.66 o 
  -3   8   5      266.45      263.89     13.84 o 
  -2   8   5       79.08      117.03     10.88 o 
  -1   8   5      177.15      213.27     12.14 o 
   0   8   5      884.19      834.83     23.63 o 
   1   8   5      129.19      181.18     17.16 o 
   2   8   5        5.87       17.71      6.50 o 
   3   8   5      114.62      130.78     17.00 o 
   4   8   5      296.70      324.42     28.57 o 
   5   8   5        1.47       36.42     17.42 o 
   6   8   5       11.41       31.11     22.24 o 
  -6   9   5      200.35      215.92     24.79 o 
  -5   9   5       58.18       66.80     14.14 o 
  -4   9   5        0.73       -8.17     10.27 o 
  -3   9   5      344.64      326.06     16.43 o 
  -2   9   5     1900.63     1796.90     30.73 o 
  -1   9   5     1997.92     1947.20     31.84 o 
   0   9   5     3585.92     3493.37     62.70 o 
   1   9   5     3169.58     3095.97    130.12 o 
   2   9   5     1721.34     1818.63     73.73 o 
   3   9   5      940.49      974.29     31.05 o 
   4   9   5      624.34      611.25     29.16 o 
   5   9   5       24.21        2.71     18.56 o 
   6   9   5       35.48       26.40     32.55 o 
  -6  10   5        0.11       -0.16     16.93 o 
  -5  10   5        9.99       50.87     14.05 o 
  -4  10   5       47.85       59.41     12.92 o 
  -3  10   5        0.56      -11.44      9.97 o 
  -2  10   5        0.55        6.40      9.06 o 
  -1  10   5       24.98       55.00      8.91 o 
   0  10   5        1.17       10.21      7.11 o 
   1  10   5       17.95       24.07      9.54 o 
   2  10   5       64.37       91.58     16.21 o 
   3  10   5       15.04       27.40     14.63 o 
   4  10   5        1.19       38.36     17.25 o 
   5  10   5        4.83       -2.98     18.90 o 
   6  10   5        1.65      -12.98     26.64 o 
  -5  11   5       16.79       11.08     13.57 o 
  -4  11   5        7.86      -10.15     16.11 o 
  -3  11   5       15.95       19.45     11.46 o 
  -2  11   5       78.33       90.68     13.13 o 
  -1  11   5     1436.22     1404.89     24.54 o 
   0  11   5     1575.31     1430.87     29.09 o 
   1  11   5     1632.11     1638.53    167.85 o 
   2  11   5      776.01      674.02     57.57 o 
   3  11   5      475.68      486.66     26.97 o 
   4  11   5       83.78       97.60     20.43 o 
   5  11   5       59.20       30.88     21.15 o 
  -5  12   5       22.28       31.18     14.81 o 
  -4  12   5       80.99       73.41     28.72 o 
  -3  12   5      149.62      153.68     15.67 o 
  -2  12   5       11.84       22.07     11.73 o 
  -1  12   5       19.96       32.99     12.07 o 
   0  12   5       10.40       25.38     11.26 o 
   1  12   5        3.84       -6.91     13.50 o 
   2  12   5        3.59       -7.05     15.47 o 
   3  12   5       35.07       72.27     19.07 o 
   4  12   5      123.56      150.32     36.56 o 
   5  12   5        8.23       28.53     22.04 o 
  -4  13   5       23.79       26.97     17.31 o 
  -3  13   5      109.53      127.41     16.21 o 
  -2  13   5       69.39       84.42     14.55 o 
  -1  13   5      599.24      588.98     22.22 o 
   0  13   5      952.07      881.37     70.42 o 
   1  13   5      918.19      929.76     77.20 o 
   2  13   5      599.98      603.82     80.85 o 
   3  13   5      210.44      234.82     26.56 o 
   4  13   5        8.11        9.80     20.22 o 
  -4  14   5       61.99       56.54     29.47 o 
  -3  14   5       46.58       64.00     15.01 o 
  -2  14   5       15.53       13.56     13.86 o 
  -1  14   5       66.92       62.71     14.59 o 
   0  14   5       80.28      103.68     20.23 o 
   1  14   5        1.70       26.92     17.97 o 
   2  14   5       17.90       12.72     19.63 o 
   3  14   5       15.73       20.01     20.14 o 
  -3  15   5       22.76       22.91     15.08 o 
  -2  15   5      101.08       90.63     17.39 o 
  -1  15   5      319.29      359.35     31.68 o 
   0  15   5      627.40      594.77     41.77 o 
   1  15   5      833.82      832.19     35.90 o 
   2  15   5      360.33      396.26     55.78 o 
   3  15   5       74.30       85.33     30.65 o 
  -1  16   5       13.55        9.20     19.09 o 
   0  16   5        7.44       18.35     27.27 o 
   1  16   5        4.75       32.57     22.17 o 
  -7   0   6      303.30      362.47     39.02 o 
  -6   0   6      784.03      741.94     41.02 o 
  -5   0   6     2109.45     2075.34     60.40 o 
  -4   0   6     3798.35     3644.80     79.57 o 
  -3   0   6     8871.43     9312.93    104.17 o 
  -2   0   6      534.07      582.63     23.11 o 
  -1   0   6      205.41      185.02     17.48 o 
   0   0   6     3115.67     3337.54     34.59 o 
   1   0   6     3886.86     4069.35     58.65 o 
   2   0   6    10997.21    10809.28    179.27 o 
   3   0   6     4580.26     4261.93     90.18 o 
   4   0   6     3807.35     3774.71    144.65 o 
   5   0   6     1769.26     1763.98     56.21 o 
   6   0   6      314.39      339.10     23.05 o 
   7   0   6       40.49       58.66     27.46 o 
  -7   1   6        0.07       17.34     16.84 o 
  -6   1   6      152.28      154.95     18.43 o 
  -5   1   6      114.59       89.05     22.57 o 
  -4   1   6      285.43      242.71     16.45 o 
  -3   1   6        0.02        1.06      4.89 o 
  -2   1   6      442.59      481.51      9.58 o 
  -1   1   6        1.57       -0.84      2.80 o 
   0   1   6       90.36       93.98      5.19 o 
   1   1   6     2185.89     2232.07     20.99 o 
   2   1   6     1068.07     1168.22     21.19 o 
   3   1   6      721.64      808.84     17.70 o 
   4   1   6       29.58       17.67      9.27 o 
   5   1   6       38.28       22.88      9.27 o 
   6   1   6       20.13       15.92     10.38 o 
   7   1   6        0.73       16.82     13.78 o 
  -7   2   6      183.15      213.14     24.83 o 
  -6   2   6      270.27      339.37     24.71 o 
  -5   2   6     1768.07     1739.29     65.86 o 
  -4   2   6     2968.04     2782.66     35.34 o 
  -3   2   6     4126.74     4038.88     36.30 o 
  -2   2   6     2038.87     1955.67     34.38 o 
  -1   2   6     1612.05     1619.49     17.62 o 
   0   2   6     1152.69     1115.28     12.99 o 
   1   2   6     2120.89     2032.01     21.53 o 
   2   2   6    12393.33    12507.89     98.03 o 
   3   2   6     5223.34     5200.23     56.23 o 
   4   2   6     4755.93     4504.69     53.98 o 
   5   2   6     2583.81     2458.75     39.14 o 
   6   2   6      368.52      373.53     31.17 o 
   7   2   6       37.61       47.38     18.11 o 
  -7   3   6        0.30       13.13     16.37 o 
  -6   3   6       14.38        2.75     15.07 o 
  -5   3   6        9.80       17.60     12.49 o 
  -4   3   6        0.07       -9.61      6.41 o 
  -3   3   6        3.34       -3.38      4.50 o 
  -2   3   6      340.99      364.69     10.32 o 
  -1   3   6     2477.24     2611.84     24.69 o 
   0   3   6       21.55       33.45      2.91 o 
   1   3   6     1276.97     1242.33     19.76 o 
   2   3   6     2313.25     2545.77     38.96 o 
   3   3   6       46.26       36.51      7.27 o 
   4   3   6      242.60      261.40     20.36 o 
   5   3   6      115.45      135.71     14.34 o 
   6   3   6        6.06        8.67     12.68 o 
   7   3   6        0.41       13.97     27.52 o 
  -7   4   6      154.90      192.86     23.72 o 
  -6   4   6      308.87      367.56     26.05 o 
  -5   4   6     1236.83     1176.73     33.25 o 
  -4   4   6     2658.71     2660.60     52.86 o 
  -3   4   6     2847.93     2798.68     50.50 o 
  -2   4   6      652.40      695.46     11.96 o 
  -1   4   6       89.57      114.92      5.72 o 
   0   4   6       85.34       85.17      3.93 o 
   1   4   6     1349.16     1288.35     17.71 o 
   2   4   6     3424.48     3395.38     55.52 o 
   3   4   6     4154.07     3976.36     46.03 o 
   4   4   6     3076.65     3079.66     67.81 o 
   5   4   6      471.83      439.08     62.73 o 
   6   4   6      408.10      468.40     22.97 o 
   7   4   6      134.79      166.12     18.83 o 
  -7   5   6        4.84      -18.42     17.13 o 
  -6   5   6        3.52       -4.14     15.15 o 
  -5   5   6       29.12       35.38     13.69 o 
  -4   5   6        0.65       -3.64      8.14 o 
  -3   5   6      323.92      295.95     14.85 o 
  -2   5   6      670.61      728.75     17.09 o 
  -1   5   6      271.63      248.95      6.62 o 
   0   5   6      151.51      132.43      7.17 o 
   1   5   6     1590.73     1699.72     21.87 o 
   2   5   6      720.10      711.64     21.22 o 
   3   5   6      257.03      285.87     11.71 o 
   4   5   6      264.32      298.24     22.67 o 
   5   5   6       47.20       24.97     17.23 o 
   6   5   6       27.17       57.43     15.91 o 
   7   5   6        0.41       -7.44     14.90 o 
  -7   6   6      411.61      393.45     50.86 o 
  -6   6   6      876.20      847.83     76.39 o 
  -5   6   6     1171.71     1119.18     44.78 o 
  -4   6   6     1985.24     2069.64     33.41 o 
  -3   6   6     1634.29     1557.09     32.57 o 
  -2   6   6     1902.00     1817.62     23.07 o 
  -1   6   6       96.01       97.23      8.06 o 
   0   6   6      313.52      251.45     12.89 o 
   1   6   6     2825.06     2764.50     30.91 o 
   2   6   6     3693.93     3510.95     34.49 o 
   3   6   6     3767.46     3520.03    132.01 o 
   4   6   6     1794.61     1709.07     42.26 o 
   5   6   6      570.96      604.78     30.17 o 
   6   6   6      331.41      363.18     29.91 o 
   7   6   6      140.05      185.92     28.98 o 
  -7   7   6        1.87       32.36     27.84 o 
  -6   7   6       34.64       26.29     16.81 o 
  -5   7   6      158.88      154.62     20.16 o 
  -4   7   6      169.36      175.46     13.89 o 
  -3   7   6      143.11      160.42     10.18 o 
  -2   7   6      592.67      564.88     15.86 o 
  -1   7   6        6.23        5.33      6.48 o 
   0   7   6        4.03       17.81      5.98 o 
   1   7   6      183.76      167.83     12.56 o 
   2   7   6       41.25       50.37      9.10 o 
   3   7   6       71.21       67.02     14.93 o 
   4   7   6      209.41      220.17     20.48 o 
   5   7   6        7.30       -4.32     16.99 o 
   6   7   6       32.35       18.97     18.80 o 
  -6   8   6      457.25      447.91     47.49 o 
  -5   8   6      606.81      634.16     57.78 o 
  -4   8   6      232.47      254.20     22.68 o 
  -3   8   6      258.34      275.80     12.74 o 
  -2   8   6      588.25      576.50     17.28 o 
  -1   8   6        2.10        1.33      6.02 o 
   0   8   6       82.70       94.60     14.52 o 
   1   8   6     2977.38     2994.39     81.22 o 
   2   8   6     2238.79     2277.39     63.47 o 
   3   8   6      987.35      954.39     93.76 o 
   4   8   6     1325.32     1215.53     87.75 o 
   5   8   6      840.27      708.76     33.07 o 
   6   8   6       82.47       52.55     27.50 o 
  -6   9   6        1.03       -4.37     21.88 o 
  -5   9   6      184.93      182.72     22.79 o 
  -4   9   6      205.63      193.58     15.58 o 
  -3   9   6      182.05      170.39     14.16 o 
  -2   9   6      439.06      442.28     18.77 o 
  -1   9   6      221.03      241.30     11.96 o 
   0   9   6      274.96      295.91     14.16 o 
   1   9   6       35.20       58.26     10.15 o 
   2   9   6      275.04      272.64     16.97 o 
   3   9   6      173.94      202.88     21.02 o 
   4   9   6       19.47       15.19     30.84 o 
   5   9   6        5.90       -4.69     17.43 o 
   6   9   6       50.63        7.99     21.97 o 
  -6  10   6      339.20      398.08     31.02 o 
  -5  10   6      739.88      714.83     48.82 o 
  -4  10   6      784.57      757.59     23.94 o 
  -3  10   6      325.54      315.83     25.24 o 
  -2  10   6        2.59        4.97      9.48 o 
  -1  10   6       74.83       86.97      9.63 o 
   0  10   6        4.44      -10.35      7.37 o 
   1  10   6      463.01      390.79     17.03 o 
   2  10   6      762.35      680.56     53.40 o 
   3  10   6      383.83      393.17     35.20 o 
   4  10   6      794.69      736.48     52.20 o 
   5  10   6      489.43      477.89     59.08 o 
   6  10   6      133.60      140.60     27.32 o 
  -5  11   6        8.70        3.65     17.85 o 
  -4  11   6        1.89       -3.86     11.83 o 
  -3  11   6        0.29      -11.21     10.66 o 
  -2  11   6       23.89       19.17     10.32 o 
  -1  11   6       70.28       78.76     11.32 o 
   0  11   6      101.10      118.00     10.94 o 
   1  11   6        0.57       28.36     15.16 o 
   2  11   6        0.37       14.35     16.38 o 
   3  11   6       60.54       49.27     18.66 o 
   4  11   6        2.09        8.31     17.00 o 
   5  11   6        4.30      -20.75     20.21 o 
  -5  12   6      406.71      449.85     31.46 o 
  -4  12   6      218.62      265.54     19.07 o 
  -3  12   6      268.02      314.14     19.30 o 
  -2  12   6      290.19      295.11     18.45 o 
  -1  12   6       11.53       15.36     11.07 o 
   0  12   6      304.66      354.20     23.88 o 
   1  12   6      115.95      126.09     18.44 o 
   2  12   6      149.17      147.69     20.59 o 
   3  12   6       92.94       89.99     21.17 o 
   4  12   6      370.22      414.55     30.92 o 
   5  12   6      288.07      310.71     30.38 o 
  -4  13   6        0.07        3.02     13.60 o 
  -3  13   6      127.04      138.37     20.29 o 
  -2  13   6       90.62       94.66     15.16 o 
  -1  13   6      109.33      144.48     16.16 o 
   0  13   6      346.92      340.50     35.60 o 
   1  13   6       43.04       50.82     16.92 o 
   2  13   6       41.69       39.47     19.49 o 
   3  13   6       36.99       11.58     19.12 o 
   4  13   6        7.01       -1.97     26.95 o 
  -3  14   6       92.89      100.02     21.10 o 
  -2  14   6       78.01       98.57     16.43 o 
  -1  14   6        0.25      -10.53     12.38 o 
   0  14   6      130.01      140.55     27.54 o 
   1  14   6      228.34      253.79     25.83 o 
   2  14   6      144.55      158.17     56.17 o 
   3  14   6      213.41      224.48     27.03 o 
  -2  15   6        1.20        1.98     14.26 o 
  -1  15   6        8.97       25.14     14.65 o 
   0  15   6        7.78       59.81     32.46 o 
   1  15   6        1.40        9.19     17.42 o 
   2  15   6        0.28      -26.64     18.53 o 
  -1  16   6        5.79       -1.75     19.21 o 
   0  16   6        6.15       15.89     18.98 o 
  -7   1   7       14.74       26.54     17.05 o 
  -6   1   7       15.70        6.29     14.39 o 
  -5   1   7      814.95      814.76     29.24 o 
  -4   1   7     2227.03     2223.71     41.87 o 
  -3   1   7     4908.31     4924.75     50.40 o 
  -2   1   7    10099.44    10660.92     95.85 o 
  -1   1   7     3477.48     3458.22     27.34 o 
   0   1   7     2696.21     2760.46     21.67 o 
   1   1   7     9247.47     9237.49     66.63 o 
   2   1   7     5051.29     5231.39     57.22 o 
   3   1   7       58.05       55.98      8.45 o 
   4   1   7     1034.46      996.11     23.03 o 
   5   1   7      849.97      834.52     20.06 o 
   6   1   7      187.66      209.60     18.56 o 
   7   1   7      296.06      438.61     31.44 o 
  -7   2   7        4.87       -8.85     18.94 o 
  -6   2   7        0.60       22.90     13.98 o 
  -5   2   7        4.10       35.73     16.01 o 
  -4   2   7       13.36       32.58     15.13 o 
  -3   2   7       66.85      100.68     12.63 o 
  -2   2   7      743.48      754.38     19.48 o 
  -1   2   7      357.32      370.30      7.39 o 
   0   2   7       13.55       18.45      2.90 o 
   1   2   7      796.59      891.27     13.33 o 
   2   2   7       17.17       14.64      6.30 o 
   3   2   7      128.66      142.06     11.68 o 
   4   2   7      443.13      517.08     23.96 o 
   5   2   7       35.37       49.63     11.79 o 
   6   2   7       16.08       23.41     13.84 o 
   7   2   7       22.70       10.65     14.19 o 
  -7   3   7      112.74      108.76     20.83 o 
  -6   3   7      164.52      162.94     19.97 o 
  -5   3   7       15.25       12.95     14.24 o 
  -4   3   7      697.35      631.39     22.95 o 
  -3   3   7     3141.32     2957.69     53.83 o 
  -2   3   7     2635.31     2581.65     31.37 o 
  -1   3   7      653.75      563.44      8.68 o 
   0   3   7     8761.90     8809.54     57.00 o 
   1   3   7     7947.02     8080.51     71.12 o 
   2   3   7     1135.76     1022.75     21.23 o 
   3   3   7        3.95       -9.10      6.07 o 
   4   3   7      213.54      191.16     13.01 o 
   5   3   7      108.76      107.96     20.29 o 
   6   3   7      155.94      213.75     19.16 o 
   7   3   7      388.11      446.50     29.02 o 
  -7   4   7        2.48       23.70     18.14 o 
  -6   4   7       11.95       16.51     15.36 o 
  -5   4   7       17.58       33.76     14.09 o 
  -4   4   7        1.97        7.62     10.63 o 
  -3   4   7       57.75       41.97      5.85 o 
  -2   4   7       38.27       38.71      5.50 o 
  -1   4   7     1734.34     1786.15     17.66 o 
   0   4   7      275.42      263.86      6.26 o 
   1   4   7     1114.67     1128.52     17.29 o 
   2   4   7      391.43      378.23     15.04 o 
   3   4   7      242.00      312.29     11.84 o 
   4   4   7      135.89      171.27     20.59 o 
   5   4   7       15.17       31.23     23.30 o 
   6   4   7       48.81       57.03     15.22 o 
   7   4   7       21.56       26.04     15.22 o 
  -7   5   7        2.05      -11.65     17.56 o 
  -6   5   7        0.72      -10.69     14.69 o 
  -5   5   7      119.00      125.31     17.89 o 
  -4   5   7      756.80      741.34     18.89 o 
  -3   5   7     2056.12     2200.81     25.89 o 
  -2   5   7     9465.23     9350.42     76.30 o 
  -1   5   7     7913.50     7936.44     57.76 o 
   0   5   7     3415.66     3341.77     31.83 o 
   1   5   7     3874.17     3863.29     38.72 o 
   2   5   7      237.12      229.61     12.11 o 
   3   5   7      399.35      400.53     37.33 o 
   4   5   7       68.64       53.71     15.90 o 
   5   5   7      159.20      176.15     22.78 o 
   6   5   7      662.35      659.24     25.73 o 
   7   5   7      345.17      427.37     42.35 o 
  -7   6   7        9.66        6.53     18.01 o 
  -6   6   7        1.49       20.59     16.81 o 
  -5   6   7        9.37       21.61     14.15 o 
  -4   6   7      182.99      197.58     13.75 o 
  -3   6   7        0.22       12.76      6.38 o 
  -2   6   7     1703.84     1699.72     18.80 o 
  -1   6   7        0.14        2.81      3.59 o 
   0   6   7        0.41       -1.14      4.95 o 
   1   6   7        4.81       10.45      7.42 o 
   2   6   7        0.83        4.78      7.41 o 
   3   6   7        7.87       22.51     12.73 o 
   4   6   7       91.48      109.57     17.96 o 
   5   6   7       20.54       19.58     19.27 o 
   6   6   7        9.14        2.85     17.93 o 
   7   6   7        1.62       19.55     16.96 o 
  -7   7   7       13.75        9.52     19.50 o 
  -6   7   7       23.50        0.73     16.45 o 
  -5   7   7       71.04       82.00     28.82 o 
  -4   7   7      360.20      344.43     21.17 o 
  -3   7   7     3145.99     3086.25     60.00 o 
  -2   7   7     4085.13     3969.22     69.64 o 
  -1   7   7     3194.27     3126.33     34.56 o 
   0   7   7     5479.62     5583.28     65.86 o 
   1   7   7     1497.12     1505.91     22.63 o 
   2   7   7       18.43       12.64      8.29 o 
   3   7   7      109.25      100.47     12.57 o 
   4   7   7      112.27      118.67     19.30 o 
   5   7   7      443.79      399.58     27.92 o 
   6   7   7      436.71      436.62     44.36 o 
  -6   8   7       39.28       59.21     20.64 o 
  -5   8   7       65.90       47.51     17.88 o 
  -4   8   7       95.38       77.99     19.57 o 
  -3   8   7        1.91        1.90      7.75 o 
  -2   8   7        8.65       14.01      6.86 o 
  -1   8   7      166.20      171.17     12.24 o 
   0   8   7     1038.25     1079.68     19.79 o 
   1   8   7       28.80       72.44      8.69 o 
   2   8   7       91.47       91.25     11.61 o 
   3   8   7        9.84       32.62     10.34 o 
   4   8   7        8.65       26.42     17.06 o 
   5   8   7        0.15      -17.15     16.41 o 
   6   8   7        0.82      -27.77     18.52 o 
  -6   9   7        0.90       -7.69     17.52 o 
  -5   9   7       84.48       51.19     17.83 o 
  -4   9   7       69.85       88.84     13.19 o 
  -3   9   7      165.32      198.03     12.23 o 
  -2   9   7     1922.80     1982.44     32.96 o 
  -1   9   7     3415.23     3468.16     39.69 o 
   0   9   7     3566.33     3494.26     87.79 o 
   1   9   7     1656.38     1617.91     73.16 o 
   2   9   7       78.57      110.49     16.01 o 
   3   9   7       16.00       16.19     10.46 o 
   4   9   7       13.00      -14.50     15.55 o 
   5   9   7      205.05      201.65     25.73 o 
   6   9   7      157.72      130.05     25.94 o 
  -6  10   7       18.87       34.61     20.22 o 
  -5  10   7        3.98        8.04     26.52 o 
  -4  10   7       90.81      116.62     15.05 o 
  -3  10   7        2.77        7.58     10.28 o 
  -2  10   7        0.04       -5.06      9.05 o 
  -1  10   7       42.10       45.29      9.23 o 
   0  10   7       54.59       72.73     10.11 o 
   1  10   7       64.75       64.33     11.52 o 
   2  10   7      257.81      244.30     18.37 o 
   3  10   7      310.63      350.07     25.09 o 
   4  10   7       12.69       16.03     18.64 o 
   5  10   7       25.55       46.56     21.12 o 
  -5  11   7      113.57      101.16     21.29 o 
  -4  11   7      137.48      147.61     16.29 o 
  -3  11   7      279.05      302.34     23.71 o 
  -2  11   7      895.63      870.47     24.39 o 
  -1  11   7     2021.85     1904.66     29.57 o 
   0  11   7     1708.24     1562.41     26.74 o 
   1  11   7      497.50      513.80     25.35 o 
   2  11   7      451.44      402.36     24.32 o 
   3  11   7       15.49       27.49     17.52 o 
   4  11   7       25.78       56.92     21.27 o 
   5  11   7      141.73      141.09     32.08 o 
  -5  12   7        2.80       12.08     17.68 o 
  -4  12   7        1.36      -14.39     12.06 o 
  -3  12   7       30.87       39.00     16.19 o 
  -2  12   7        9.04       11.97     10.11 o 
  -1  12   7        0.34       13.59     12.11 o 
   0  12   7        4.65       26.66     13.21 o 
   1  12   7        0.56      -21.22     15.54 o 
   2  12   7       96.32       97.37     19.51 o 
   3  12   7      101.25      109.21     22.56 o 
   4  12   7       26.89       28.01     21.71 o 
   5  12   7       21.05       21.65     22.50 o 
  -4  13   7      367.62      407.43     21.96 o 
  -3  13   7      490.17      461.05     35.13 o 
  -2  13   7      759.89      712.70     24.85 o 
  -1  13   7      629.21      639.28     24.05 o 
   0  13   7      479.13      479.73     21.88 o 
   1  13   7      235.84      296.84     58.31 o 
   2  13   7      111.77      125.99     21.15 o 
   3  13   7        7.47      -22.61     19.23 o 
   4  13   7       30.82       36.15     31.61 o 
  -3  14   7       85.91       71.55     20.39 o 
  -2  14   7       15.16       27.14     13.78 o 
  -1  14   7       18.60       32.45     14.31 o 
   0  14   7       32.80       42.45     38.09 o 
   1  14   7        2.73       13.39     18.80 o 
   2  14   7       47.65       27.63     20.78 o 
   3  14   7        0.33      -26.73     17.82 o 
  -2  15   7      269.71      306.56     23.46 o 
  -1  15   7      428.78      451.13     24.08 o 
   0  15   7      152.94      156.48     36.07 o 
   1  15   7       44.69       46.83     20.67 o 
   2  15   7       15.22       -1.87     20.91 o 
  -7   0   8      333.39      336.69     38.27 o 
  -6   0   8      406.63      392.49     34.07 o 
  -5   0   8      459.30      395.51     29.67 o 
  -4   0   8      233.27      219.52     24.32 o 
  -3   0   8       69.71       72.18     15.64 o 
  -2   0   8      200.70      230.88     18.27 o 
  -1   0   8      318.67      339.87      9.50 o 
   0   0   8     5463.10     5379.09     53.54 o 
   1   0   8    26106.23    27348.96    233.06 o 
   2   0   8    12426.89    13355.48    276.05 o 
   3   0   8     4118.62     4331.84     93.99 o 
   4   0   8      471.55      426.63     33.62 o 
   5   0   8       23.58       -2.08     12.39 o 
   6   0   8       52.90       99.88     29.35 o 
   7   0   8        2.88       26.64     28.02 o 
  -7   1   8        1.49       -5.77     16.30 o 
  -6   1   8      123.00      133.96     18.53 o 
  -5   1   8      205.90      231.94     19.02 o 
  -4   1   8        0.01       22.14     10.87 o 
  -3   1   8       77.24       99.00     11.50 o 
  -2   1   8      298.64      244.40     18.55 o 
  -1   1   8       57.91       65.19      3.92 o 
   0   1   8       21.83       24.62      3.45 o 
   1   1   8      123.00      164.39      5.95 o 
   2   1   8      256.40      284.55     15.14 o 
   3   1   8        1.97      -12.53     13.34 o 
   4   1   8       10.27        0.83      9.85 o 
   5   1   8       30.39       12.51     16.73 o 
   6   1   8        1.53       -6.32     11.78 o 
   7   1   8        2.67       30.74     20.55 o 
  -7   2   8      371.78      382.29     28.73 o 
  -6   2   8      535.85      540.75     26.19 o 
  -5   2   8      865.42      899.85     29.72 o 
  -4   2   8     1372.15     1357.93     32.42 o 
  -3   2   8      793.08      839.01     20.83 o 
  -2   2   8      199.19      182.08     12.64 o 
  -1   2   8       55.84       38.46      3.49 o 
   0   2   8     3056.34     3059.61     24.17 o 
   1   2   8     7520.45     7687.84     58.08 o 
   2   2   8     4298.95     4109.56     49.01 o 
   3   2   8     4542.17     4416.98     63.22 o 
   4   2   8     1190.14     1175.22     31.32 o 
   5   2   8      324.71      339.10     19.90 o 
   6   2   8      106.48       92.51     15.82 o 
   7   2   8       42.69       61.28     22.54 o 
  -7   3   8        5.10       15.60     17.91 o 
  -6   3   8       26.12       20.24     15.71 o 
  -5   3   8        1.02       -3.94     12.97 o 
  -4   3   8      138.80      161.34     17.23 o 
  -3   3   8      102.63      114.51      8.48 o 
  -2   3   8       59.85       40.72      5.08 o 
  -1   3   8      617.11      636.75      9.04 o 
   0   3   8      725.95      811.38     14.52 o 
   1   3   8      875.73      939.44     15.35 o 
   2   3   8       54.76       58.80      5.44 o 
   3   3   8       43.70       37.24      8.14 o 
   4   3   8        0.55       -1.77     18.13 o 
   5   3   8       81.98       67.27     19.81 o 
   6   3   8       38.86       30.47     14.48 o 
   7   3   8        1.47        8.16     14.41 o 
  -7   4   8      316.64      353.68     29.40 o 
  -6   4   8     1206.84     1148.92     40.53 o 
  -5   4   8     1190.01     1187.60     34.32 o 
  -4   4   8      746.65      730.86     25.12 o 
  -3   4   8     1010.26     1014.36     23.18 o 
  -2   4   8       18.39        6.97      4.39 o 
  -1   4   8     2663.80     2604.43     21.87 o 
   0   4   8      440.56      373.51      7.30 o 
   1   4   8     3475.69     3414.64     38.61 o 
   2   4   8     7054.14     7316.63     76.39 o 
   3   4   8     3714.90     3389.85     61.28 o 
   4   4   8     1993.00     1847.00     63.58 o 
   5   4   8      483.83      474.04     55.25 o 
   6   4   8       66.35       53.04     15.32 o 
   7   4   8       37.81       54.18     16.45 o 
  -7   5   8       13.95       14.98     18.45 o 
  -6   5   8        5.55        4.18     16.32 o 
  -5   5   8        3.31       -2.93     13.54 o 
  -4   5   8       46.12       43.01     18.25 o 
  -3   5   8       25.39       28.23      8.27 o 
  -2   5   8      344.31      361.28     12.37 o 
  -1   5   8     1136.81     1355.93     14.64 o 
   0   5   8       12.28        9.04      3.51 o 
   1   5   8        8.66       17.82      6.01 o 
   2   5   8       25.70       31.56      8.51 o 
   3   5   8      623.09      636.61     19.83 o 
   4   5   8      660.39      540.96     47.92 o 
   5   5   8      220.70      203.70     24.38 o 
   6   5   8       13.99       47.18     21.95 o 
   7   5   8        1.37        9.57     16.49 o 
  -7   6   8      163.01      165.54     24.36 o 
  -6   6   8      791.85      721.13     53.30 o 
  -5   6   8      232.67      319.18     24.50 o 
  -4   6   8       36.23       64.32     15.79 o 
  -3   6   8       29.53       33.85      8.61 o 
  -2   6   8      638.19      633.53     11.49 o 
  -1   6   8      949.29      859.84     11.51 o 
   0   6   8       61.22       49.92      6.72 o 
   1   6   8     1890.85     1781.44     24.63 o 
   2   6   8     3964.31     3843.34     94.35 o 
   3   6   8     3108.09     2929.01     42.96 o 
   4   6   8      869.62      841.38     31.99 o 
   5   6   8       32.74       21.77     26.40 o 
   6   6   8        5.06       10.70     19.48 o 
  -6   7   8        0.89       10.82     17.93 o 
  -5   7   8       26.70       53.42     30.16 o 
  -4   7   8      120.70      132.50     18.40 o 
  -3   7   8      368.23      344.98     15.65 o 
  -2   7   8      271.85      304.51     14.01 o 
  -1   7   8       90.76      124.58      8.41 o 
   0   7   8      112.60      157.53      9.80 o 
   1   7   8      961.12      953.74     18.44 o 
   2   7   8      206.59      238.31     14.44 o 
   3   7   8       97.46       98.97     12.56 o 
   4   7   8       65.53       56.05     16.65 o 
   5   7   8       28.04        1.84     18.20 o 
   6   7   8        7.97       37.14     40.00 o 
  -6   8   8      420.67      451.64     29.56 o 
  -5   8   8      287.97      304.51     31.92 o 
  -4   8   8      345.27      363.94     43.20 o 
  -3   8   8        0.86       17.93      9.65 o 
  -2   8   8      257.96      253.23     13.72 o 
  -1   8   8      555.58      470.33     14.04 o 
   0   8   8     1342.63     1274.65     29.59 o 
   1   8   8     2104.38     2079.59     29.12 o 
   2   8   8     1840.38     1857.01     34.88 o 
   3   8   8     1735.28     1652.76     61.50 o 
   4   8   8      885.17      847.47     32.40 o 
   5   8   8      146.25      139.23     22.85 o 
   6   8   8        1.08       -4.56     38.31 o 
  -6   9   8        2.75      -12.28     18.14 o 
  -5   9   8        1.49       13.48     16.17 o 
  -4   9   8      194.64      213.53     26.14 o 
  -3   9   8       59.24       65.07     11.56 o 
  -2   9   8      150.51      161.33     11.18 o 
  -1   9   8      249.52      268.71     12.89 o 
   0   9   8       13.66       27.37      8.78 o 
   1   9   8      229.39      232.39     14.92 o 
   2   9   8        5.67       10.07      9.98 o 
   3   9   8        5.48      -15.25     10.17 o 
   4   9   8        0.51        6.08     17.76 o 
   5   9   8        0.68        5.39     20.90 o 
   6   9   8       34.33       18.34     46.97 o 
  -5  10   8      343.00      386.47     29.13 o 
  -4  10   8      220.19      221.80     19.03 o 
  -3  10   8      299.29      290.81     18.33 o 
  -2  10   8        1.68        4.42      9.55 o 
  -1  10   8       56.82       63.29      9.72 o 
   0  10   8     1140.29     1117.00     24.51 o 
   1  10   8     1460.97     1396.10     29.13 o 
   2  10   8      277.33      306.84     17.76 o 
   3  10   8      274.95      323.08     24.49 o 
   4  10   8      254.69      260.37     25.29 o 
   5  10   8      178.61      189.53     26.88 o 
  -5  11   8        0.25        8.87     17.16 o 
  -4  11   8        0.33        0.02     12.51 o 
  -3  11   8       19.52       30.59     12.71 o 
  -2  11   8        2.14       43.97     10.29 o 
  -1  11   8       12.96       22.29      9.41 o 
   0  11   8       12.85       25.96      9.36 o 
   1  11   8      184.62      150.63     28.61 o 
   2  11   8       27.10       24.70     32.44 o 
   3  11   8      466.65      415.68     29.53 o 
   4  11   8      135.58      146.47     24.37 o 
   5  11   8       26.33        4.26     21.34 o 
  -5  12   8       91.02      100.94     34.32 o 
  -4  12   8       70.74       63.29     15.16 o 
  -3  12   8       21.09       20.14     13.38 o 
  -2  12   8       58.84       71.04     12.37 o 
  -1  12   8      277.02      319.65     16.01 o 
   0  12   8      847.53      820.40     36.64 o 
   1  12   8      531.60      479.50     26.30 o 
   2  12   8      261.13      298.64     25.92 o 
   3  12   8      350.59      394.73     40.49 o 
   4  12   8      229.91      234.18     30.96 o 
  -4  13   8       15.48       31.95     16.64 o 
  -3  13   8        0.24       12.52     17.50 o 
  -2  13   8        1.74       36.34     14.03 o 
  -1  13   8       12.98       12.34     13.84 o 
   0  13   8      157.36      152.52     17.17 o 
   1  13   8       21.46       20.73     17.54 o 
   2  13   8        4.62      -20.16     17.17 o 
   3  13   8       31.59       20.85     20.32 o 
   4  13   8       10.68       -4.46     20.93 o 
  -3  14   8        0.19        0.08     18.14 o 
  -2  14   8        0.83       -1.48     14.09 o 
  -1  14   8      137.91      126.81     20.28 o 
   0  14   8      242.23      250.63     24.85 o 
   1  14   8      182.53      203.12     24.56 o 
   2  14   8      125.38      146.38     24.15 o 
   3  14   8       99.30      114.63     36.50 o 
  -2  15   8       15.67      -13.01     14.38 o 
  -1  15   8        0.28       25.97     18.59 o 
   0  15   8        7.03        1.80     36.19 o 
   1  15   8        7.63       -4.27     18.51 o 
   2  15   8        9.05        1.17     21.32 o 
  -7   1   9       65.77       80.18     19.28 o 
  -6   1   9      665.42      589.83     27.52 o 
  -5   1   9     1144.18     1077.38     31.83 o 
  -4   1   9     1964.13     1933.12     39.58 o 
  -3   1   9     5814.73     5718.35     76.04 o 
  -2   1   9     3013.48     2934.04     33.36 o 
  -1   1   9     2466.34     2356.05     20.12 o 
   0   1   9     3189.42     3200.20     27.71 o 
   1   1   9        0.71        2.38      3.82 o 
   2   1   9        7.21        2.71      7.95 o 
   3   1   9      802.45      696.19     26.57 o 
   4   1   9     1402.47     1311.28     26.49 o 
   5   1   9      358.81      374.42     19.85 o 
   6   1   9      852.98      855.95     35.35 o 
   7   1   9      609.80      692.33     35.86 o 
  -7   2   9       15.95       24.10     17.25 o 
  -6   2   9        3.45        3.89     14.87 o 
  -5   2   9        9.25        0.83     12.99 o 
  -4   2   9       48.06       47.38     12.71 o 
  -3   2   9      662.37      623.24     13.57 o 
  -2   2   9       74.14       74.64      8.66 o 
  -1   2   9       41.85       36.51      3.86 o 
   0   2   9       17.49       20.04      5.79 o 
   1   2   9      551.16      603.37     14.30 o 
   2   2   9      152.24      139.96     11.61 o 
   3   2   9       19.64        4.63      6.77 o 
   4   2   9       13.95        3.83     27.37 o 
   5   2   9       35.84        1.00     18.17 o 
   6   2   9       28.18       13.90     13.95 o 
   7   2   9       84.41      117.03     24.21 o 
  -7   3   9        0.98       21.96     20.92 o 
  -6   3   9      308.47      322.70     25.24 o 
  -5   3   9     1766.84     1738.80     61.20 o 
  -4   3   9     2718.10     2626.76     48.29 o 
  -3   3   9     3998.48     3908.36     55.96 o 
  -2   3   9     3189.10     3150.54     30.18 o 
  -1   3   9      252.42      196.80      6.38 o 
   0   3   9     2280.91     2368.02     20.74 o 
   1   3   9     1553.18     1663.82     19.96 o 
   2   3   9        3.80       -3.70      7.19 o 
   3   3   9      673.62      558.67     25.31 o 
   4   3   9     1005.47      880.89     32.65 o 
   5   3   9     1037.86      996.02     35.67 o 
   6   3   9      957.59      976.63     32.82 o 
   7   3   9      396.72      479.16     33.53 o 
  -7   4   9       96.71      108.91     29.53 o 
  -6   4   9        8.91       35.79     16.55 o 
  -5   4   9       34.71       23.91     14.52 o 
  -4   4   9       17.50       17.43     11.27 o 
  -3   4   9       51.77       82.70      9.03 o 
  -2   4   9      126.43      126.39      6.26 o 
  -1   4   9     1710.76     1788.16     17.49 o 
   0   4   9        0.08       -2.79      3.35 o 
   1   4   9      461.25      436.19     12.46 o 
   2   4   9      269.29      252.61     14.73 o 
   3   4   9      143.79      172.82     23.29 o 
   4   4   9      614.66      583.43     28.25 o 
   5   4   9        3.03        5.78     18.30 o 
   6   4   9      130.98      106.40     17.52 o 
   7   4   9       56.65       55.47     16.83 o 
  -7   5   9       11.40       20.36     18.16 o 
  -6   5   9      473.07      447.69     27.20 o 
  -5   5   9     1160.12     1125.99     34.49 o 
  -4   5   9     2063.08     2145.81     54.48 o 
  -3   5   9     2506.08     2507.93     34.76 o 
  -2   5   9     1105.90     1068.34     19.98 o 
  -1   5   9     4207.62     4399.36     33.62 o 
   0   5   9     2811.40     2897.06     26.39 o 
   1   5   9      671.09      670.81     18.39 o 
   2   5   9        9.42        0.77      8.05 o 
   3   5   9      653.40      670.80     42.25 o 
   4   5   9      583.86      618.71     37.43 o 
   5   5   9      599.86      633.61     32.45 o 
   6   5   9      932.10      884.08     54.80 o 
  -7   6   9       34.51       38.73     38.33 o 
  -6   6   9        9.58       15.47     17.47 o 
  -5   6   9       36.91       32.77     16.02 o 
  -4   6   9      190.25      190.45     18.46 o 
  -3   6   9      167.85      204.52     13.23 o 
  -2   6   9       11.84       21.88      6.41 o 
  -1   6   9       81.01       82.71      5.58 o 
   0   6   9      114.67      138.49      8.07 o 
   1   6   9      155.79      166.29     11.04 o 
   2   6   9       25.09       35.09      9.44 o 
   3   6   9       42.28       53.92     11.79 o 
   4   6   9        9.82        2.72     16.13 o 
   5   6   9       46.18        5.49     23.97 o 
   6   6   9       14.45       -9.92     21.11 o 
  -6   7   9      151.79      174.83     43.42 o 
  -5   7   9      695.15      652.13     28.89 o 
  -4   7   9      381.54      408.03     29.10 o 
  -3   7   9     1834.53     1895.45     64.43 o 
  -2   7   9     3260.77     3217.22     35.50 o 
  -1   7   9     1904.39     1867.90     22.26 o 
   0   7   9      604.16      552.10     14.74 o 
   1   7   9       92.78      106.05      9.30 o 
   2   7   9      483.88      449.90     17.67 o 
   3   7   9      685.08      631.22     21.02 o 
   4   7   9      859.40      829.39     33.25 o 
   5   7   9      590.57      524.00     31.63 o 
   6   7   9      433.49      518.88     34.90 o 
  -6   8   9       69.44      102.20     21.92 o 
  -5   8   9       79.88       85.24     18.82 o 
  -4   8   9        0.09       -2.55     12.84 o 
  -3   8   9      815.81      789.77     23.93 o 
  -2   8   9        1.93        0.49      7.23 o 
  -1   8   9       51.13       43.82      6.86 o 
   0   8   9       33.65       54.32      8.75 o 
   1   8   9        8.75        7.66      8.03 o 
   2   8   9      467.45      448.79     28.14 o 
   3   8   9      197.48      207.50     19.09 o 
   4   8   9      106.65      137.65     21.31 o 
   5   8   9       65.24       62.97     20.81 o 
   6   8   9       11.65       -3.50     21.05 o 
  -6   9   9      128.01      142.46     25.87 o 
  -5   9   9      353.79      407.74     29.66 o 
  -4   9   9      777.34      745.33     38.23 o 
  -3   9   9     1576.75     1529.38     30.04 o 
  -2   9   9     1464.90     1439.98     35.54 o 
  -1   9   9     1725.91     1690.31     26.51 o 
   0   9   9      438.59      466.99     15.56 o 
   1   9   9        9.88       -1.68      8.04 o 
   2   9   9        0.59      -12.34      9.92 o 
   3   9   9      234.45      238.91     17.45 o 
   4   9   9      694.77      586.29     30.91 o 
   5   9   9      368.04      363.64     31.86 o 
   6   9   9      353.76      360.10     59.49 o 
  -5  10   9       27.04        2.16     16.91 o 
  -4  10   9        3.51       29.55     21.36 o 
  -3  10   9       37.85       31.50     12.69 o 
  -2  10   9       38.18       43.05      8.64 o 
  -1  10   9        3.74       15.13      9.04 o 
   0  10   9      165.93      172.81     12.61 o 
   1  10   9        6.11       29.58     12.20 o 
   2  10   9      250.38      265.19     24.88 o 
   3  10   9        4.06       -6.89     12.01 o 
   4  10   9       53.34       34.24     18.95 o 
   5  10   9       45.04       25.48     45.34 o 
  -5  11   9      208.47      210.81     25.86 o 
  -4  11   9      422.77      466.93     28.63 o 
  -3  11   9      854.07      819.38     24.39 o 
  -2  11   9     1447.11     1410.76     26.59 o 
  -1  11   9      394.93      351.09     15.82 o 
   0  11   9      387.95      379.54     16.17 o 
   1  11   9       58.71       39.95     12.51 o 
   2  11   9       43.75       32.75     17.19 o 
   3  11   9       70.18      108.29     21.13 o 
   4  11   9      375.04      349.48     29.18 o 
   5  11   9      365.04      408.79     35.09 o 
  -4  12   9        1.50       15.81     16.24 o 
  -3  12   9       30.38       27.50     17.21 o 
  -2  12   9       58.33       68.77     12.20 o 
  -1  12   9      209.81      218.78     15.35 o 
   0  12   9       44.08       46.44     13.17 o 
   1  12   9        1.81       26.22     19.80 o 
   2  12   9       16.99       -5.00     17.01 o 
   3  12   9        8.12       11.45     23.56 o 
   4  12   9       34.26       41.95     21.57 o 
  -4  13   9      230.42      250.92     38.23 o 
  -3  13   9      494.38      427.15     28.08 o 
  -2  13   9      775.20      764.15     26.26 o 
  -1  13   9      338.88      328.33     23.47 o 
   0  13   9       88.93       77.08     15.06 o 
   1  13   9        0.19        1.11     25.78 o 
   2  13   9       30.13       12.19     17.61 o 
   3  13   9      165.15      157.47     24.38 o 
  -3  14   9        0.42      -13.92     17.67 o 
  -2  14   9        3.95      -10.27     17.41 o 
  -1  14   9       11.24       18.17     14.37 o 
   0  14   9        6.95       -4.24     16.74 o 
   1  14   9       67.02       70.71     20.19 o 
   2  14   9       63.94       57.42     21.14 o 
   3  14   9      105.26       52.68     24.85 o 
  -1  15   9      362.08      351.37     23.61 o 
   0  15   9       70.19       53.32     21.48 o 
   1  15   9       20.80       -4.90     19.62 o 
  -7   0  10      369.41      379.13     42.28 o 
  -6   0  10      219.76      286.71     33.55 o 
  -5   0  10      395.22      339.60     29.70 o 
  -4   0  10        0.54      -19.53     14.70 o 
  -3   0  10     1176.18     1100.15     39.45 o 
  -2   0  10     2931.43     3068.10     66.33 o 
  -1   0  10      624.62      554.79     13.11 o 
   0   0  10     3266.55     3257.01     51.93 o 
   1   0  10     7243.91     7237.32     72.04 o 
   2   0  10     6856.96     6912.93     90.95 o 
   3   0  10      418.50      316.38     29.55 o 
   4   0  10      161.42      142.83     26.83 o 
   5   0  10       61.67        5.58     22.91 o 
   6   0  10       69.58       80.43     28.88 o 
   7   0  10      233.97      330.32     43.97 o 
  -7   1  10       11.84        6.05     18.57 o 
  -6   1  10        1.74       23.68     16.40 o 
  -5   1  10        2.52        7.36     12.60 o 
  -4   1  10        0.33        2.49     11.05 o 
  -3   1  10        4.59        6.26      9.23 o 
  -2   1  10      138.14      162.54     15.25 o 
  -1   1  10       67.48       85.69      5.27 o 
   0   1  10      437.50      482.46     11.22 o 
   1   1  10       40.49       27.94      5.86 o 
   2   1  10      466.66      491.22     14.43 o 
   3   1  10        3.84        2.27     13.24 o 
   4   1  10        0.19      -13.28     14.37 o 
   5   1  10       26.90        6.96     11.42 o 
   6   1  10        7.19       23.69     25.50 o 
   7   1  10        7.39       59.69     23.17 o 
  -7   2  10      591.10      544.19     29.56 o 
  -6   2  10      422.44      419.42     25.31 o 
  -5   2  10       27.36       28.56     14.76 o 
  -4   2  10        0.96      -11.94     10.53 o 
  -3   2  10      176.59      187.06     33.93 o 
  -2   2  10      665.60      574.60     13.04 o 
  -1   2  10     1635.19     1448.55     15.26 o 
   0   2  10     5951.07     5735.83     41.52 o 
   1   2  10     9047.70     9299.07     62.71 o 
   2   2  10     3402.10     3159.16     43.24 o 
   3   2  10      843.35      777.61     49.37 o 
   4   2  10       65.35       65.22     23.56 o 
   5   2  10       46.40       42.84     19.14 o 
   6   2  10       62.82       95.36     23.27 o 
   7   2  10      236.89      271.97     30.22 o 
  -7   3  10        4.97        3.69     18.44 o 
  -6   3  10        2.33       41.96     17.07 o 
  -5   3  10       18.23       28.08     15.07 o 
  -4   3  10       46.54       54.66     19.02 o 
  -3   3  10      114.50      123.49     14.10 o 
  -2   3  10      129.86      112.37      5.81 o 
  -1   3  10      251.80      247.46      7.02 o 
   0   3  10      685.48      753.93     10.94 o 
   1   3  10       11.18        6.22      5.24 o 
   2   3  10      147.53      146.20     12.68 o 
   3   3  10       87.09       78.16     12.61 o 
   4   3  10      245.53      230.62     32.04 o 
   5   3  10       40.40       59.31     20.50 o 
   6   3  10       80.56      110.04     16.84 o 
   7   3  10        4.12       38.74     32.79 o 
  -7   4  10      421.59      441.35     31.17 o 
  -6   4  10      627.04      614.48     29.45 o 
  -5   4  10        2.53        3.44     13.66 o 
  -4   4  10       95.14       81.44     15.16 o 
  -3   4  10       89.62       71.92     13.42 o 
  -2   4  10      128.58      110.29      6.62 o 
  -1   4  10      485.02      446.13      9.31 o 
   0   4  10     2244.17     2011.28     19.29 o 
   1   4  10     3461.33     3325.28     32.37 o 
   2   4  10     2990.21     2917.12     62.49 o 
   3   4  10     1421.05     1354.55     34.85 o 
   4   4  10       72.56       84.35     18.45 o 
   5   4  10        4.90       10.81     25.52 o 
   6   4  10       47.85       41.39     23.08 o 
  -7   5  10        3.74       11.71     17.96 o 
  -6   5  10        2.49       21.69     17.65 o 
  -5   5  10        1.04       15.79     15.16 o 
  -4   5  10      141.73      195.34     18.48 o 
  -3   5  10       55.87       53.08     12.48 o 
  -2   5  10       43.46       34.37      5.39 o 
  -1   5  10        6.16       10.12      4.62 o 
   0   5  10       33.16       36.08      4.68 o 
   1   5  10      101.67       97.85     13.58 o 
   2   5  10      182.76      218.71     14.13 o 
   3   5  10       40.69       29.47     11.22 o 
   4   5  10       42.90       57.01     20.53 o 
   5   5  10       96.73       98.74     25.05 o 
   6   5  10       37.92       29.62     21.20 o 
  -6   6  10      242.99      230.15     28.53 o 
  -5   6  10       79.78      104.35     30.49 o 
  -4   6  10       12.28        9.05     13.38 o 
  -3   6  10      779.54      771.47     19.91 o 
  -2   6  10     2756.55     2640.33     30.19 o 
  -1   6  10     4280.61     4130.47     33.02 o 
   0   6  10     3194.88     3031.51     39.05 o 
   1   6  10     1343.27     1200.26     21.30 o 
   2   6  10     2243.36     2098.98     34.89 o 
   3   6  10     1196.90     1134.90     27.64 o 
   4   6  10      137.11      131.47     20.78 o 
   5   6  10        0.03      -10.34     25.66 o 
   6   6  10       28.09       11.14     22.74 o 
  -6   7  10       11.09        2.63     18.91 o 
  -5   7  10        8.81       -1.77     15.16 o 
  -4   7  10       96.52      130.79     25.19 o 
  -3   7  10       52.44       66.21     10.76 o 
  -2   7  10      118.88      134.09     11.18 o 
  -1   7  10      179.68      184.08      9.17 o 
   0   7  10       16.29       16.47      7.60 o 
   1   7  10       79.30       62.49      9.15 o 
   2   7  10       31.89       47.58     11.33 o 
   3   7  10      230.52      240.15     17.17 o 
   4   7  10       56.83       20.63     17.84 o 
   5   7  10        8.25        1.86     20.42 o 
   6   7  10        0.09      -10.34     28.65 o 
  -6   8  10      117.15       80.22     21.42 o 
  -5   8  10       79.49       37.08     26.27 o 
  -4   8  10       21.41       24.33     15.66 o 
  -3   8  10        8.09        0.94      9.94 o 
  -2   8  10      974.04      954.52     27.40 o 
  -1   8  10     1974.60     1861.90     30.93 o 
   0   8  10     2539.09     2495.28     33.00 o 
   1   8  10       65.07       55.35      9.25 o 
   2   8  10      136.88      172.42     19.25 o 
   3   8  10      379.14      395.80     19.46 o 
   4   8  10       76.03       98.44     21.09 o 
   5   8  10       17.88      -18.35     22.83 o 
   6   8  10       30.38       32.04     39.02 o 
  -6   9  10       32.62       25.22     19.68 o 
  -5   9  10      142.68      144.20     22.76 o 
  -4   9  10       13.84       27.72     19.84 o 
  -3   9  10       11.61       42.25     11.84 o 
  -2   9  10      108.40      110.36      9.54 o 
  -1   9  10      211.93      237.45     13.20 o 
   0   9  10       87.50       96.32     10.85 o 
   1   9  10      163.17      175.30     13.15 o 
   2   9  10       87.64       65.04     13.09 o 
   3   9  10      102.87       96.95     14.64 o 
   4   9  10        0.17       -6.52     19.52 o 
   5   9  10        0.94      -19.69     21.18 o 
  -5  10  10      112.70      122.43     35.74 o 
  -4  10  10        0.08      -22.30     14.87 o 
  -3  10  10       19.35       42.61     13.25 o 
  -2  10  10      266.51      326.92     15.50 o 
  -1  10  10      975.45      888.21     20.89 o 
   0  10  10      956.32      917.89     38.73 o 
   1  10  10      988.70      961.08     25.57 o 
   2  10  10      751.39      733.32     24.77 o 
   3  10  10      344.61      370.95     23.44 o 
   4  10  10       52.01       66.45     22.11 o 
   5  10  10       25.25       21.38     32.02 o 
  -5  11  10       13.43        5.72     19.63 o 
  -4  11  10        1.57       -0.07     16.91 o 
  -3  11  10       26.15       67.03     18.58 o 
  -2  11  10       40.84       69.76     11.61 o 
  -1  11  10       27.15        8.98     10.08 o 
   0  11  10        1.41        7.91      9.98 o 
   1  11  10        0.94       -7.19     10.60 o 
   2  11  10       22.15       20.00     17.03 o 
   3  11  10       16.13      -18.07     17.34 o 
   4  11  10        1.83       11.83     20.12 o 
  -4  12  10        0.05       22.24     27.35 o 
  -3  12  10       39.13       26.24     17.76 o 
  -2  12  10      143.59      146.01     16.18 o 
  -1  12  10      492.76      499.02     18.85 o 
   0  12  10      565.81      571.05     22.82 o 
   1  12  10      743.36      678.15     31.02 o 
   2  12  10      225.24      252.92     24.75 o 
   3  12  10      182.16      181.41     24.54 o 
   4  12  10       55.18       37.89     21.68 o 
  -3  13  10        1.71        2.66     14.56 o 
  -2  13  10       38.26       23.65     21.69 o 
  -1  13  10       32.44       15.91     13.52 o 
   0  13  10       18.86       34.19     14.27 o 
   1  13  10        2.60      -12.21     16.08 o 
   2  13  10        0.93      -17.19     17.87 o 
   3  13  10        0.09      -12.48     18.42 o 
  -3  14  10       86.45       90.63     21.89 o 
  -2  14  10      106.53      102.36     30.69 o 
  -1  14  10      220.45      238.75     20.91 o 
   0  14  10      338.77      399.38     31.89 o 
   1  14  10      195.34      238.80     80.69 o 
   2  14  10      118.90      138.53     24.68 o 
  -1  15  10        0.12       14.28     15.43 o 
   0  15  10        4.54       13.35     25.25 o 
   1  15  10        4.34       -6.33     19.38 o 
  -7   1  11      200.28      230.55     25.60 o 
  -6   1  11     1320.60     1173.18     37.74 o 
  -5   1  11      957.83      881.99     30.23 o 
  -4   1  11     1949.74     1913.40     40.78 o 
  -3   1  11     1272.21     1145.96     28.61 o 
  -2   1  11     1093.20      959.03     15.64 o 
  -1   1  11      686.55      801.55     11.67 o 
   0   1  11     1548.86     1656.27     17.74 o 
   1   1  11     1491.79     1442.65     16.77 o 
   2   1  11     1357.47     1420.55     23.86 o 
   3   1  11     2074.35     1964.50     43.97 o 
   4   1  11      421.25      417.34     34.34 o 
   5   1  11      882.87      841.13     58.39 o 
   6   1  11     1229.14     1169.22     41.78 o 
   7   1  11      225.28      302.03     31.35 o 
  -7   2  11       82.75       96.15     20.81 o 
  -6   2  11        2.45      -11.26     14.58 o 
  -5   2  11        8.12        0.73     14.00 o 
  -4   2  11        3.78       -5.01     12.69 o 
  -3   2  11        1.53      -11.70      9.80 o 
  -2   2  11        3.59        1.68      3.73 o 
  -1   2  11       99.69       99.47      5.74 o 
   0   2  11      249.02      308.97      8.44 o 
   1   2  11        5.22       12.99      4.58 o 
   2   2  11       27.13       31.10      8.13 o 
   3   2  11      187.29      201.52     23.65 o 
   4   2  11      110.26       91.09     19.18 o 
   5   2  11       75.95       54.94     32.51 o 
   6   2  11        8.82        9.40     19.81 o 
   7   2  11        0.04       28.51     22.37 o 
  -7   3  11      313.07      355.64     29.01 o 
  -6   3  11      807.82      758.80     58.57 o 
  -5   3  11     1142.68     1125.89     34.23 o 
  -4   3  11     2385.40     2321.20     46.40 o 
  -3   3  11     2639.20     2573.31     55.72 o 
  -2   3  11     1145.78     1132.43     14.46 o 
  -1   3  11     1153.19     1088.16     13.73 o 
   0   3  11      116.75      143.45      7.96 o 
   1   3  11      163.92      166.82      8.93 o 
   2   3  11     1443.06     1318.41     27.51 o 
   3   3  11     2251.49     2199.52     38.50 o 
   4   3  11      969.15      978.53     79.02 o 
   5   3  11     1123.41     1071.55     39.69 o 
   6   3  11      763.04      753.30     36.90 o 
  -7   4  11       41.12       47.11     20.96 o 
  -6   4  11        0.88       -4.62     14.68 o 
  -5   4  11      146.11      117.94     18.50 o 
  -4   4  11       67.30       71.81     15.20 o 
  -3   4  11      197.29      190.15     16.91 o 
  -2   4  11      615.93      580.93     11.05 o 
  -1   4  11       90.92       99.82      6.11 o 
   0   4  11      578.85      677.30     17.10 o 
   1   4  11      224.18      224.59      9.92 o 
   2   4  11       10.38       -6.67      8.97 o 
   3   4  11        8.12       -4.51     11.23 o 
   4   4  11       66.45       30.40     18.90 o 
   5   4  11        2.86      -10.03     18.21 o 
   6   4  11       18.61       21.15     20.40 o 
  -6   5  11      751.21      732.02     66.74 o 
  -5   5  11     1036.04     1034.89     70.89 o 
  -4   5  11      606.43      594.15     25.31 o 
  -3   5  11     2500.04     2435.37     35.10 o 
  -2   5  11      159.36      167.57      7.91 o 
  -1   5  11      580.89      590.13     12.94 o 
   0   5  11       22.61       28.29      6.08 o 
   1   5  11     1361.22     1299.90     22.27 o 
   2   5  11     2168.60     2096.74     47.91 o 
   3   5  11     1253.51     1236.36     42.10 o 
   4   5  11     1108.63     1046.69     36.60 o 
   5   5  11      891.54      821.82     37.18 o 
   6   5  11      335.99      425.42     34.80 o 
  -6   6  11        0.07        4.35     18.09 o 
  -5   6  11       29.41       30.72     17.35 o 
  -4   6  11      176.36      179.19     19.00 o 
  -3   6  11      203.38      208.68     23.18 o 
  -2   6  11       17.55       22.50      6.20 o 
  -1   6  11        8.78       11.36      5.19 o 
   0   6  11        0.65        5.07      5.69 o 
   1   6  11       26.61       13.30      7.51 o 
   2   6  11       40.09       31.91     12.32 o 
   3   6  11      198.99      237.21     25.21 o 
   4   6  11       11.87      -19.68     15.96 o 
   5   6  11       80.51       48.28     21.07 o 
   6   6  11        8.82       -2.08     21.40 o 
  -6   7  11      246.11      284.86     28.63 o 
  -5   7  11      847.19      826.06     33.26 o 
  -4   7  11     1047.75     1038.19     33.68 o 
  -3   7  11       64.62       93.43     15.97 o 
  -2   7  11       36.64       32.93      8.82 o 
  -1   7  11      184.74      203.48     11.83 o 
   0   7  11      157.30      149.14     11.15 o 
   1   7  11      472.92      414.45     14.51 o 
   2   7  11     1162.04     1126.08     38.84 o 
   3   7  11     2851.34     2796.33     71.42 o 
   4   7  11     1030.17     1011.21     37.10 o 
   5   7  11      487.30      523.62     34.40 o 
   6   7  11      192.02      213.88     30.67 o 
  -6   8  11       13.70      -17.38     21.65 o 
  -5   8  11        6.59       -6.85     17.71 o 
  -4   8  11       16.59        2.85     14.65 o 
  -3   8  11        7.34       -5.59     12.19 o 
  -2   8  11      392.68      378.47     14.42 o 
  -1   8  11        1.73       14.35      8.31 o 
   0   8  11       34.02       45.87      9.61 o 
   1   8  11       52.78       30.11      9.47 o 
   2   8  11        9.08       -0.53     10.59 o 
   3   8  11        0.66       11.93     12.33 o 
   4   8  11      245.39      237.63     25.84 o 
   5   8  11       78.82       91.03     22.61 o 
  -5   9  11      599.59      625.83     31.35 o 
  -4   9  11      950.45      995.91     34.63 o 
  -3   9  11      848.26      794.95     29.36 o 
  -2   9  11     1527.13     1464.10     35.41 o 
  -1   9  11      125.52      135.07     11.91 o 
   0   9  11       11.41        8.35      8.88 o 
   1   9  11      133.72      137.98     12.53 o 
   2   9  11      119.61      115.03     14.39 o 
   3   9  11      741.29      741.56     25.36 o 
   4   9  11      760.10      684.21     35.24 o 
   5   9  11      381.99      420.49     35.62 o 
  -5  10  11        6.57        1.38     18.47 o 
  -4  10  11       15.47       32.98     17.55 o 
  -3  10  11       17.20        3.38     15.69 o 
  -2  10  11      241.86      219.73     16.88 o 
  -1  10  11      216.26      230.41     14.75 o 
   0  10  11       75.57       67.18     11.37 o 
   1  10  11        3.34       -2.01      9.67 o 
   2  10  11        1.00       15.67     12.63 o 
   3  10  11        0.66       -8.47     13.08 o 
   4  10  11       35.84       38.45     20.72 o 
   5  10  11       27.15       39.31     24.08 o 
  -5  11  11      142.38      140.92     24.12 o 
  -4  11  11      506.08      446.87     41.73 o 
  -3  11  11      389.93      400.87     28.02 o 
  -2  11  11      677.09      590.72     22.48 o 
  -1  11  11       67.37       61.43     11.45 o 
   0  11  11      196.89      214.93     15.08 o 
   1  11  11      146.08      141.41     16.46 o 
   2  11  11      264.32      261.66     19.97 o 
   3  11  11      633.45      497.98     32.62 o 
   4  11  11      688.46      686.51     37.23 o 
  -4  12  11       29.79        9.16     26.76 o 
  -3  12  11        0.70        7.71     14.36 o 
  -2  12  11       21.71       19.59     13.43 o 
  -1  12  11      211.50      217.61     16.95 o 
   0  12  11       43.10       53.02     12.25 o 
   1  12  11        8.63       15.43     17.44 o 
   2  12  11        2.17        8.65     18.79 o 
   3  12  11       12.09      -15.33     18.51 o 
   4  12  11        0.05      -19.61     21.45 o 
  -3  13  11      148.24      144.27     18.91 o 
  -2  13  11       29.09       24.15     14.59 o 
  -1  13  11       86.38      109.78     22.84 o 
   0  13  11        1.23       -0.34     13.58 o 
   1  13  11       63.21       59.28     20.66 o 
   2  13  11      318.19      344.85     31.18 o 
   3  13  11      434.78      393.94     42.65 o 
  -2  14  11        0.11       14.77     19.19 o 
  -1  14  11      132.84      136.26     19.40 o 
   0  14  11        6.82       23.23     15.79 o 
   1  14  11       23.24       11.57     18.74 o 
   2  14  11       56.47       66.34     22.91 o 
  -7   0  12      155.76      167.81     32.57 o 
  -6   0  12       12.86       37.44     24.48 o 
  -5   0  12        1.80       -1.96     18.07 o 
  -4   0  12       78.07       93.99     21.42 o 
  -3   0  12     1912.23     1789.23     52.62 o 
  -2   0  12     2054.04     1897.89     64.13 o 
  -1   0  12     7019.95     7452.64     74.17 o 
   0   0  12     1250.43     1128.23     21.33 o 
   1   0  12     2098.30     1888.49     46.14 o 
   2   0  12      477.32      400.51     21.94 o 
   3   0  12       50.98       24.91     22.16 o 
   4   0  12       43.86       24.40     23.77 o 
   5   0  12       25.05       43.54     30.06 o 
   6   0  12      761.10      720.44     51.56 o 
  -7   1  12       11.83       42.88     19.44 o 
  -6   1  12        0.56       31.35     21.71 o 
  -5   1  12        8.01       16.49     13.29 o 
  -4   1  12      195.69      190.39     18.08 o 
  -3   1  12       18.36       16.97     11.03 o 
  -2   1  12       54.92       53.45      7.31 o 
  -1   1  12       77.03       70.50      5.99 o 
   0   1  12      106.94      106.79      7.88 o 
   1   1  12       78.49       94.82      8.59 o 
   2   1  12        2.23       -2.16      7.65 o 
   3   1  12       64.72       33.97     19.17 o 
   4   1  12      147.06       90.96     20.13 o 
   5   1  12       42.33       53.83     20.40 o 
   6   1  12       11.57       85.42     23.49 o 
  -7   2  12      176.58      198.18     24.89 o 
  -6   2  12       21.27       32.98     24.15 o 
  -5   2  12        3.76       -8.77     14.38 o 
  -4   2  12       46.68       36.91     13.87 o 
  -3   2  12     1410.66     1367.70     32.75 o 
  -2   2  12     3177.04     3122.81     30.44 o 
  -1   2  12     4615.32     4666.02     36.37 o 
   0   2  12     1947.47     1951.07     20.28 o 
   1   2  12     1750.51     1700.75     18.79 o 
   2   2  12     1211.40     1153.34     29.49 o 
   3   2  12        0.50      -11.99     12.60 o 
   4   2  12        3.49      -22.76     15.17 o 
   5   2  12       74.52       96.23     22.42 o 
   6   2  12      500.78      511.16     41.65 o 
  -7   3  12        1.89       36.46     19.28 o 
  -6   3  12       24.04       24.06     16.74 o 
  -5   3  12       22.85        7.13     14.07 o 
  -4   3  12      265.21      262.53     20.12 o 
  -3   3  12      166.61      139.60     15.71 o 
  -2   3  12      435.93      409.71     11.11 o 
  -1   3  12       14.55       10.63      4.98 o 
   0   3  12       34.78       40.58      5.49 o 
   1   3  12      465.96      453.62     14.90 o 
   2   3  12       32.35       18.71     10.99 o 
   3   3  12       70.82       66.45     18.95 o 
   4   3  12        0.11      -25.09     16.76 o 
   5   3  12       24.56       39.39     18.65 o 
   6   3  12      129.77      141.86     26.34 o 
  -6   4  12        2.07       -6.78     15.93 o 
  -5   4  12       31.78       36.13     16.77 o 
  -4   4  12      310.85      333.15     22.55 o 
  -3   4  12      673.49      622.05     18.64 o 
  -2   4  12     4488.57     4561.62     40.42 o 
  -1   4  12     5488.96     5642.69     42.54 o 
   0   4  12     5808.50     5822.94     49.54 o 
   1   4  12     1997.96     2028.59     25.39 o 
   2   4  12     1255.58     1153.27     27.02 o 
   3   4  12       26.84        8.09     13.02 o 
   4   4  12       40.14       37.41     18.85 o 
   5   4  12      168.06      143.93     23.31 o 
   6   4  12      152.92      128.93     37.99 o 
  -6   5  12        1.98       38.13     18.51 o 
  -5   5  12      139.22      160.33     28.11 o 
  -4   5  12       58.57       51.95     15.58 o 
  -3   5  12      395.75      346.86     20.07 o 
  -2   5  12      235.05      236.36     10.13 o 
  -1   5  12        0.71       -4.06      5.92 o 
   0   5  12      261.14      273.70     10.86 o 
   1   5  12      109.96      101.24     10.23 o 
   2   5  12       63.49       79.33     12.75 o 
   3   5  12      162.54      195.49     17.23 o 
   4   5  12      311.73      330.90     31.85 o 
   5   5  12        2.78       10.49     19.30 o 
   6   5  12       37.40       11.70     27.88 o 
  -6   6  12        0.37       17.74     19.12 o 
  -5   6  12        0.34        0.04     16.21 o 
  -4   6  12       23.52       34.11     18.39 o 
  -3   6  12       47.74       48.51     14.11 o 
  -2   6  12      927.35      924.60     18.79 o 
  -1   6  12     2233.32     2225.28     29.61 o 
   0   6  12     2297.93     2132.65     25.56 o 
   1   6  12      251.49      249.94     13.47 o 
   2   6  12      153.41      142.55     15.07 o 
   3   6  12      114.25      112.56     16.70 o 
   4   6  12      101.11       63.53     21.26 o 
   5   6  12       42.74       16.96     28.04 o 
   6   6  12       82.76       66.33     25.30 o 
  -6   7  12        5.22       27.01     19.24 o 
  -5   7  12       40.56       47.53     18.79 o 
  -4   7  12       54.81       81.74     25.30 o 
  -3   7  12      585.77      512.42     23.56 o 
  -2   7  12      267.98      264.06     12.95 o 
  -1   7  12       74.58       74.86      9.77 o 
   0   7  12        4.20       -0.03      7.48 o 
   1   7  12       12.07        7.02      8.68 o 
   2   7  12      310.99      313.91     18.77 o 
   3   7  12      149.10      211.86     18.00 o 
   4   7  12       20.77       30.33     21.69 o 
   5   7  12        6.02       -4.47     19.17 o 
   6   7  12        3.81      -23.56     23.39 o 
  -6   8  12        2.00       -8.18     17.89 o 
  -5   8  12       47.81       60.62     20.65 o 
  -4   8  12      582.46      567.01     27.89 o 
  -3   8  12      564.33      509.07     24.95 o 
  -2   8  12      875.04      858.22     23.96 o 
  -1   8  12     2280.82     2229.80     35.82 o 
   0   8  12     1222.15     1173.04     23.12 o 
   1   8  12      686.57      628.62     18.33 o 
   2   8  12      163.58      191.57     18.34 o 
   3   8  12       16.52       33.52     14.15 o 
   4   8  12        3.56       -0.76     21.53 o 
   5   8  12       53.65       43.41     27.94 o 
  -5   9  12       36.18       78.40     21.57 o 
  -4   9  12        0.40       18.72     25.89 o 
  -3   9  12      116.28      136.42     31.55 o 
  -2   9  12      242.67      270.63     17.58 o 
  -1   9  12       66.25       44.51     10.20 o 
   0   9  12       28.55       12.42      9.52 o 
   1   9  12        7.36       -6.92      9.61 o 
   2   9  12        6.72       22.73     12.61 o 
   3   9  12       40.63       56.36     15.23 o 
   4   9  12        3.37      -26.59     17.73 o 
   5   9  12        1.42      -13.20     21.52 o 
  -5  10  12       25.92       33.84     31.69 o 
  -4  10  12      346.24      329.76     28.35 o 
  -3  10  12      760.81      659.81     44.56 o 
  -2  10  12       60.18       68.17     13.82 o 
  -1  10  12      590.29      545.86     18.31 o 
   0  10  12      577.26      561.06     18.78 o 
   1  10  12      587.74      529.80     18.71 o 
   2  10  12      434.62      435.97     38.54 o 
   3  10  12      129.96      156.71     18.95 o 
   4  10  12       11.43       -1.02     21.47 o 
  -4  11  12       70.33       76.15     29.47 o 
  -3  11  12        0.17       18.95     18.69 o 
  -2  11  12        1.23      -14.78     17.37 o 
  -1  11  12       39.18       34.49     11.57 o 
   0  11  12        0.02        1.94     10.48 o 
   1  11  12       15.67        2.38     13.69 o 
   2  11  12        1.67       10.35     13.32 o 
   3  11  12       11.56       -2.25     19.15 o 
   4  11  12       23.17       23.02     23.29 o 
  -4  12  12      112.07      137.91     37.09 o 
  -3  12  12      428.30      413.93     30.02 o 
  -2  12  12      167.85      170.39     18.09 o 
  -1  12  12      197.55      234.67     16.51 o 
   0  12  12      386.58      413.14     19.57 o 
   1  12  12      316.37      333.32     31.40 o 
   2  12  12       93.70       87.01     40.08 o 
   3  12  12       11.13       35.52     21.19 o 
  -3  13  12        0.57        5.56     19.39 o 
  -2  13  12       29.21       14.71     14.22 o 
  -1  13  12       26.14       15.90     14.52 o 
   0  13  12       26.82       18.32     14.10 o 
   1  13  12       12.96       -1.54     19.07 o 
   2  13  12        0.45       45.24     20.74 o 
   3  13  12        0.28       -8.00     20.33 o 
  -2  14  12      173.99      182.57     25.01 o 
  -1  14  12      108.93      108.53     23.11 o 
   0  14  12      163.59      163.56     20.07 o 
   1  14  12       47.70       34.42     23.99 o 
  -6   1  13      813.01      805.56     33.25 o 
  -5   1  13      188.10      205.15     21.43 o 
  -4   1  13      168.14      184.70     18.53 o 
  -3   1  13      541.24      500.74     21.51 o 
  -2   1  13      127.23      148.06     12.22 o 
  -1   1  13     1520.28     1545.55     17.94 o 
   0   1  13     3141.70     3200.21     28.68 o 
   1   1  13     1792.67     1676.82     19.45 o 
   2   1  13     3666.82     3500.72     42.31 o 
   3   1  13      973.48      954.71     26.70 o 
   4   1  13      404.95      426.21     28.75 o 
   5   1  13      362.85      464.31     31.35 o 
   6   1  13      123.57      140.74     25.38 o 
  -6   2  13       13.54        1.16     15.63 o 
  -5   2  13      135.89      124.22     19.50 o 
  -4   2  13      312.31      328.30     22.92 o 
  -3   2  13      124.15      124.17     15.47 o 
  -2   2  13        5.08       10.04      7.00 o 
  -1   2  13      192.63      230.46      9.02 o 
   0   2  13       17.92       18.71      5.60 o 
   1   2  13       30.58       27.96     10.95 o 
   2   2  13        1.00       -7.86     11.98 o 
   3   2  13       85.44       76.23     16.13 o 
   4   2  13      104.72       68.00     20.54 o 
   5   2  13        8.60       28.41     19.31 o 
   6   2  13        0.03       17.49     21.20 o 
  -6   3  13      314.54      342.39     27.00 o 
  -5   3  13       99.76       95.92     19.23 o 
  -4   3  13      222.15      264.11     48.94 o 
  -3   3  13      645.29      609.65     18.29 o 
  -2   3  13       49.97       67.85      9.06 o 
  -1   3  13      870.49      820.65     13.45 o 
   0   3  13     2977.98     3035.05     27.87 o 
   1   3  13     2989.62     3053.30     32.97 o 
   2   3  13     2915.71     2904.38     55.87 o 
   3   3  13     2334.65     2360.27     60.73 o 
   4   3  13      753.28      728.90     33.47 o 
   5   3  13      378.70      441.25     31.54 o 
   6   3  13      132.51      176.22     27.11 o 
  -6   4  13        0.62       21.44     18.21 o 
  -5   4  13       59.13       41.14     17.71 o 
  -4   4  13        4.61       13.18     13.86 o 
  -3   4  13       42.30       44.43     10.49 o 
  -2   4  13      236.98      259.16     10.75 o 
  -1   4  13       73.32      104.80      7.68 o 
   0   4  13      386.79      451.75     13.05 o 
   1   4  13       10.05        5.51      7.08 o 
   2   4  13       82.30       86.54     14.70 o 
   3   4  13        2.54      -17.05     11.37 o 
   4   4  13        1.94      -24.91     16.61 o 
   5   4  13       16.79        3.31     36.70 o 
   6   4  13        0.93       20.19     22.91 o 
  -6   5  13      217.61      270.04     27.18 o 
  -5   5  13     1084.48     1002.78     35.18 o 
  -4   5  13      377.15      359.35     21.91 o 
  -3   5  13        5.76       -2.50     12.00 o 
  -2   5  13      310.74      279.42     11.43 o 
  -1   5  13      344.11      333.26     13.03 o 
   0   5  13     1483.54     1496.95     25.51 o 
   1   5  13     2002.36     1996.60     30.40 o 
   2   5  13     2591.94     2594.73     67.90 o 
   3   5  13     1187.75     1232.61     31.18 o 
   4   5  13      284.62      358.48     28.67 o 
   5   5  13      572.05      502.32     71.95 o 
   6   5  13       57.31       61.60     22.80 o 
  -6   6  13       62.15       46.03     30.02 o 
  -5   6  13        0.13        1.87     17.20 o 
  -4   6  13      176.06      181.27     21.01 o 
  -3   6  13        7.46      -11.04     11.95 o 
  -2   6  13     1060.37      993.13     21.56 o 
  -1   6  13        9.86        1.61      7.93 o 
   0   6  13        2.41        8.10      6.89 o 
   1   6  13      280.57      289.96     14.83 o 
   2   6  13       76.29       54.08     13.10 o 
   3   6  13       19.76       16.35     13.99 o 
   4   6  13       10.22       -1.23     19.19 o 
   5   6  13       49.47       43.21     36.09 o 
   6   6  13        0.68      -24.97     19.58 o 
  -6   7  13      191.48      253.34     28.23 o 
  -5   7  13      513.31      457.14     27.61 o 
  -4   7  13      648.21      567.96     27.62 o 
  -3   7  13        1.52       -5.25     12.90 o 
  -2   7  13      252.88      214.13     18.44 o 
  -1   7  13      570.64      554.53     16.70 o 
   0   7  13      677.34      655.65     18.02 o 
   1   7  13      646.25      640.29     18.49 o 
   2   7  13      595.89      594.21     39.25 o 
   3   7  13     1173.86     1114.70     30.68 o 
   4   7  13     1012.10      876.18     37.16 o 
   5   7  13      302.31      357.01     32.74 o 
  -5   8  13        3.72        1.88     18.53 o 
  -4   8  13        6.19       16.68     15.44 o 
  -3   8  13      190.74      186.48     30.73 o 
  -2   8  13      266.16      267.42     17.05 o 
  -1   8  13      298.62      308.41     15.34 o 
   0   8  13       75.05       69.77     10.97 o 
   1   8  13        0.41      -13.88     11.67 o 
   2   8  13       48.32       59.35     16.08 o 
   3   8  13      160.76      149.14     18.63 o 
   4   8  13        0.47       -3.78     23.69 o 
   5   8  13       17.44       11.69     37.03 o 
  -5   9  13      331.13      380.60     30.64 o 
  -4   9  13      164.29      191.73     23.63 o 
  -3   9  13       11.41       -6.19     16.46 o 
  -2   9  13        0.05        6.61     11.42 o 
  -1   9  13       58.82       44.56     10.63 o 
   0   9  13      362.67      337.50     16.17 o 
   1   9  13      437.41      434.48     17.86 o 
   2   9  13     1192.02     1187.79     32.04 o 
   3   9  13      901.28      920.17     30.18 o 
   4   9  13      789.06      735.33     37.07 o 
   5   9  13      161.38      165.15     54.83 o 
  -5  10  13       29.31       33.67     20.32 o 
  -4  10  13        5.34        2.20     28.13 o 
  -3  10  13       22.15       44.81     18.94 o 
  -2  10  13        7.84       26.08     12.50 o 
  -1  10  13      148.33      135.32     13.72 o 
   0  10  13      256.48      279.06     18.19 o 
   1  10  13       31.37       39.84     12.86 o 
   2  10  13        0.35       13.71     13.77 o 
   3  10  13       17.77       11.17     15.38 o 
   4  10  13        6.41       -3.66     34.28 o 
  -4  11  13      166.04      174.10     36.89 o 
  -3  11  13       33.89       18.20     26.09 o 
  -2  11  13        0.06       -8.66     12.74 o 
  -1  11  13       24.80       -0.14     13.54 o 
   0  11  13      209.77      205.50     15.95 o 
   1  11  13      756.55      710.66     41.62 o 
   2  11  13      713.09      664.48     28.31 o 
   3  11  13      455.62      467.22     34.50 o 
   4  11  13      411.81      408.46     38.05 o 
  -3  12  13       32.16       22.27     30.84 o 
  -2  12  13        4.87       -9.46     13.44 o 
  -1  12  13       44.79       43.92     14.82 o 
   0  12  13        0.22       -1.25     11.69 o 
   1  12  13        4.77       -5.37     13.97 o 
   2  12  13        1.94       -5.81     18.01 o 
   3  12  13       19.59       23.80     22.58 o 
  -2  13  13       31.35       23.34     14.97 o 
  -1  13  13       77.51       78.43     17.11 o 
   0  13  13      148.88      138.82     18.98 o 
   1  13  13      198.44      170.40     64.52 o 
   2  13  13      227.48      226.95     26.68 o 
  -1  14  13        3.96       -5.32     19.21 o 
   0  14  13       36.52       42.67     17.15 o 
  -6   0  14       96.39       67.93     27.07 o 
  -5   0  14      743.97      706.37     41.42 o 
  -4   0  14      108.95      126.68     25.70 o 
  -3   0  14     1131.37     1018.93     37.25 o 
  -2   0  14     1727.85     1692.63     36.29 o 
  -1   0  14     1102.05     1057.80     21.42 o 
   0   0  14      358.93      330.61     14.10 o 
   1   0  14     1676.17     1556.98     49.00 o 
   2   0  14       28.36       26.29     14.47 o 
   3   0  14      366.65      376.69     36.97 o 
   4   0  14      346.52      402.27     42.40 o 
   5   0  14      920.59      962.93     55.17 o 
   6   0  14      332.70      384.27     44.56 o 
  -6   1  14        0.04       10.75     16.23 o 
  -5   1  14        0.22       -2.74     14.15 o 
  -4   1  14        2.28        9.75     12.94 o 
  -3   1  14      270.86      235.31     15.67 o 
  -2   1  14       51.19       66.75      9.28 o 
  -1   1  14       12.36       -1.43      5.62 o 
   0   1  14       54.90       73.59      6.85 o 
   1   1  14       11.48        7.82      6.86 o 
   2   1  14      168.74      206.35     14.04 o 
   3   1  14       80.70       82.01     15.10 o 
   4   1  14       12.73      -26.65     17.77 o 
   5   1  14        0.05        6.47     19.53 o 
   6   1  14        0.79       20.79     19.85 o 
  -6   2  14       67.84       65.67     19.96 o 
  -5   2  14      349.04      363.54     26.08 o 
  -4   2  14      288.82      298.87     26.46 o 
  -3   2  14      783.62      723.66     28.13 o 
  -2   2  14     5488.84     5403.11     53.97 o 
  -1   2  14     4634.24     4602.18     43.26 o 
   0   2  14      830.42      850.81     14.29 o 
   1   2  14      624.60      584.04     14.77 o 
   2   2  14        6.88       -5.77      8.70 o 
   3   2  14      385.82      404.15     21.73 o 
   4   2  14      455.90      474.44     29.76 o 
   5   2  14      688.54      716.99     34.86 o 
   6   2  14      414.58      482.91     35.92 o 
  -6   3  14        9.99       10.36     18.43 o 
  -5   3  14       33.26       38.53     16.85 o 
  -4   3  14       29.87       27.83     15.10 o 
  -3   3  14      391.36      384.75     16.49 o 
  -2   3  14      137.78      135.46     10.86 o 
  -1   3  14      370.89      386.09     11.30 o 
   0   3  14        0.56        5.74      7.15 o 
   1   3  14        2.91       16.05      7.68 o 
   2   3  14      549.45      548.21     21.97 o 
   3   3  14       20.47       31.35     13.53 o 
   4   3  14       17.04       15.16     18.63 o 
   5   3  14       17.31       13.91     21.28 o 
   6   3  14        1.76        1.32     22.29 o 
  -6   4  14       65.54       70.04     20.83 o 
  -5   4  14       12.71       19.34     15.68 o 
  -4   4  14      653.43      612.59     76.80 o 
  -3   4  14      743.40      734.76     20.99 o 
  -2   4  14     3519.61     3424.98     39.50 o 
  -1   4  14     3521.87     3551.62     38.41 o 
   0   4  14      699.94      660.93     15.34 o 
   1   4  14       65.86       76.76      9.27 o 
   2   4  14       47.42       35.89     25.21 o 
   3   4  14      145.00      165.48     17.37 o 
   4   4  14      438.11      451.74     50.95 o 
   5   4  14      367.95      417.87     32.90 o 
   6   4  14      256.99      290.29     32.06 o 
  -6   5  14       16.99       -7.30     17.55 o 
  -5   5  14       45.00       35.56     18.33 o 
  -4   5  14      149.31      164.06     20.20 o 
  -3   5  14      106.82      113.47     17.11 o 
  -2   5  14       70.07       80.90     12.56 o 
  -1   5  14       56.87       62.96      8.43 o 
   0   5  14       33.25       22.63      7.69 o 
   1   5  14      215.59      203.33     11.93 o 
   2   5  14      335.80      319.75     34.17 o 
   3   5  14      131.38      119.25     17.08 o 
   4   5  14       10.27      -18.34     18.77 o 
   5   5  14        6.65       -9.08     29.57 o 
   6   5  14        1.29      -20.27     19.69 o 
  -6   6  14       97.12      135.14     24.68 o 
  -5   6  14      310.04      334.96     27.33 o 
  -4   6  14     1283.10     1256.96     37.69 o 
  -3   6  14      591.38      549.16     20.72 o 
  -2   6  14      991.65     1047.68     33.16 o 
  -1   6  14     1101.63     1093.81     21.63 o 
   0   6  14      732.60      688.98     15.91 o 
   1   6  14      116.50      104.42     12.18 o 
   2   6  14        6.21       -1.55     12.18 o 
   3   6  14      157.08      146.56     17.75 o 
   4   6  14      413.17      383.79     31.43 o 
   5   6  14      270.23      239.95     29.95 o 
  -5   7  14       17.59       14.93     17.52 o 
  -4   7  14       87.65      110.66     19.91 o 
  -3   7  14      346.03      310.29     19.22 o 
  -2   7  14      528.99      479.13     19.18 o 
  -1   7  14       57.15       61.59     12.92 o 
   0   7  14        0.11       -7.48      8.85 o 
   1   7  14       47.71       42.04     10.65 o 
   2   7  14       28.69       18.97     13.03 o 
   3   7  14      138.56      108.97     16.94 o 
   4   7  14        0.13        1.90     21.83 o 
   5   7  14        0.21      -26.14     38.69 o 
  -5   8  14      200.50      260.12     27.29 o 
  -4   8  14      416.13      439.74     30.45 o 
  -3   8  14      408.80      461.27     26.72 o 
  -2   8  14      131.97      146.70     14.93 o 
  -1   8  14      630.68      628.78     25.84 o 
   0   8  14      477.20      451.14     16.89 o 
   1   8  14      196.84      216.67     15.07 o 
   2   8  14       36.53       23.86     13.93 o 
   3   8  14       88.48       71.71     16.68 o 
   4   8  14       69.98       64.16     25.30 o 
   5   8  14      238.98      262.26     32.38 o 
  -5   9  14       11.02       30.87     19.54 o 
  -4   9  14       70.07       72.49     31.51 o 
  -3   9  14       76.82       86.82     20.35 o 
  -2   9  14       31.80       21.22     12.62 o 
  -1   9  14       14.72        7.40     12.42 o 
   0   9  14       97.85       89.17     12.66 o 
   1   9  14       62.33       77.35     13.05 o 
   2   9  14        1.87       12.33     14.32 o 
   3   9  14      194.31      194.83     20.77 o 
   4   9  14       50.71       20.93     23.92 o 
  -4  10  14      586.43      518.34     45.39 o 
  -3  10  14     1332.11     1271.83     42.39 o 
  -2  10  14      438.80      444.43     21.31 o 
  -1  10  14      191.30      218.62     18.38 o 
   0  10  14      394.21      390.45     18.29 o 
   1  10  14      145.67      148.92     15.29 o 
   2  10  14       15.85        4.77     14.08 o 
   3  10  14        9.77       -6.84     16.49 o 
   4  10  14       65.03       22.37     23.75 o 
  -4  11  14        0.10      -11.99     19.71 o 
  -3  11  14        0.13        1.12     25.54 o 
  -2  11  14        0.04       -1.79     13.33 o 
  -1  11  14        9.34       -7.16     13.84 o 
   0  11  14       54.79       50.24     20.23 o 
   1  11  14        0.58       28.34     14.94 o 
   2  11  14       17.96       17.24     15.98 o 
   3  11  14       33.48       27.17     17.54 o 
  -3  12  14      326.72      298.39     29.21 o 
  -2  12  14      176.69      206.41     19.88 o 
  -1  12  14       89.15       91.30     16.61 o 
   0  12  14       67.47       60.26     13.54 o 
   1  12  14        0.79       -5.27     14.58 o 
   2  12  14       21.41       15.77     20.49 o 
   3  12  14       14.75      -15.21     21.58 o 
  -2  13  14        0.00      -16.83     15.00 o 
  -1  13  14       57.46       30.85     15.93 o 
   0  13  14        0.10      -21.55     14.37 o 
   1  13  14       10.83       12.64     21.61 o 
  -6   1  15      120.93      117.08     20.74 o 
  -5   1  15        3.79        5.77     15.63 o 
  -4   1  15      508.46      439.28     23.19 o 
  -3   1  15        7.65        1.23      8.79 o 
  -2   1  15      334.96      340.18     13.41 o 
  -1   1  15     1457.98     1427.89     18.30 o 
   0   1  15     1506.15     1493.81     19.22 o 
   1   1  15      545.20      536.79     14.66 o 
   2   1  15     2162.83     2187.38     34.02 o 
   3   1  15     1146.90     1185.68     31.18 o 
   4   1  15      141.06      164.07     41.00 o 
   5   1  15      104.83      110.68     23.69 o 
   6   1  15       24.38       40.77     22.51 o 
  -6   2  15        2.00        2.46     16.85 o 
  -5   2  15      231.29      285.53     40.90 o 
  -4   2  15        1.70       -0.74     13.33 o 
  -3   2  15       27.38       30.83      9.40 o 
  -2   2  15      387.43      412.03     14.78 o 
  -1   2  15       91.29      103.57      9.25 o 
   0   2  15       20.67       26.92      7.69 o 
   1   2  15      123.77      130.48     10.17 o 
   2   2  15      277.43      276.22     19.87 o 
   3   2  15      204.57      197.96     18.62 o 
   4   2  15       85.88       88.34     20.84 o 
   5   2  15        9.85       46.84     31.79 o 
   6   2  15        1.04       47.41     22.63 o 
  -6   3  15      345.11      378.09     29.12 o 
  -5   3  15      107.59       88.37     19.30 o 
  -4   3  15       77.79       79.52     13.55 o 
  -3   3  15      301.67      318.93     18.61 o 
  -2   3  15     1017.52      963.66     19.93 o 
  -1   3  15     3417.00     3379.76     34.94 o 
   0   3  15      958.07      961.05     18.31 o 
   1   3  15     1507.70     1452.14     29.96 o 
   2   3  15     2193.28     2213.02     34.63 o 
   3   3  15     1420.98     1400.99     34.51 o 
   4   3  15      346.71      397.12     67.68 o 
   5   3  15        0.49       12.76     21.43 o 
   6   3  15       11.39       23.66     23.05 o 
  -6   4  15       17.56       40.97     19.33 o 
  -5   4  15        3.33        6.43     23.03 o 
  -4   4  15       74.53       91.48     29.70 o 
  -3   4  15       32.88       48.52     11.52 o 
  -2   4  15       27.56       38.99      9.53 o 
  -1   4  15       11.26       27.18      9.62 o 
   0   4  15      791.98      826.73     18.26 o 
   1   4  15      122.22      117.56     10.74 o 
   2   4  15      393.29      383.40     35.58 o 
   3   4  15        6.30       -4.67     13.60 o 
   4   4  15       22.11       14.54     26.42 o 
   5   4  15        3.53       -2.65     20.82 o 
  -6   5  15      115.72      177.74     30.14 o 
  -5   5  15       68.70       75.02     19.31 o 
  -4   5  15      156.06      156.09     21.23 o 
  -3   5  15      370.03      346.59     19.19 o 
  -2   5  15      345.02      364.83     22.21 o 
  -1   5  15     1388.19     1414.00     39.20 o 
   0   5  15     1326.77     1351.71     21.82 o 
   1   5  15     1421.70     1389.83     23.20 o 
   2   5  15      357.83      386.11     22.58 o 
   3   5  15      379.45      404.92     23.01 o 
   4   5  15      167.12      194.85     26.14 o 
   5   5  15       37.88       58.65     24.81 o 
  -5   6  15       30.02       39.31     18.49 o 
  -4   6  15       19.51       37.23     21.45 o 
  -3   6  15       48.16       49.94     12.99 o 
  -2   6  15       18.92       13.05     18.78 o 
  -1   6  15       39.22       52.18     12.94 o 
   0   6  15      151.12      156.68     14.06 o 
   1   6  15        1.07      -13.61      9.24 o 
   2   6  15        0.71      -11.96     12.92 o 
   3   6  15        6.41      -16.20     14.52 o 
   4   6  15        8.56       -7.34     22.30 o 
   5   6  15        0.43       -1.08     21.48 o 
  -5   7  15       47.74       32.81     18.98 o 
  -4   7  15        7.46       -2.25     16.14 o 
  -3   7  15       13.60       23.66     18.03 o 
  -2   7  15      327.20      349.32     23.60 o 
  -1   7  15      811.80      805.19     24.52 o 
   0   7  15      934.72      871.50     21.92 o 
   1   7  15     1598.34     1509.33     43.29 o 
   2   7  15      350.34      368.88     22.67 o 
   3   7  15       38.55       36.95     16.28 o 
   4   7  15      294.61      302.51     32.47 o 
   5   7  15       30.63        2.75     22.78 o 
  -5   8  15       17.87       18.58     19.18 o 
  -4   8  15       49.93       82.94     29.31 o 
  -3   8  15      135.01      134.99     21.90 o 
  -2   8  15        0.42       -5.88     15.03 o 
  -1   8  15       39.86       40.27     13.64 o 
   0   8  15       23.05       29.63     11.10 o 
   1   8  15       10.29       12.23     11.43 o 
   2   8  15       85.20       56.84     16.37 o 
   3   8  15        0.10      -11.83     15.52 o 
   4   8  15      139.98       86.42     25.81 o 
  -4   9  15        6.49       -4.09     24.83 o 
  -3   9  15        4.11       -3.38     16.88 o 
  -2   9  15      295.81      286.23     26.32 o 
  -1   9  15      180.74      185.02     17.29 o 
   0   9  15     1285.14     1318.01     27.34 o 
   1   9  15     1181.36     1195.39     26.90 o 
   2   9  15      536.25      507.78     24.53 o 
   3   9  15      174.98      187.89     21.83 o 
   4   9  15      122.74      135.09     28.34 o 
  -4  10  15        5.74        6.28     20.79 o 
  -3  10  15        5.32       12.06     20.49 o 
  -2  10  15       26.48       10.09     18.61 o 
  -1  10  15        2.10      -13.87     19.54 o 
   0  10  15        0.20       -0.43     11.64 o 
   1  10  15        0.28        6.12     12.41 o 
   2  10  15        3.04       -5.11     15.80 o 
   3  10  15       38.57        0.20     17.31 o 
   4  10  15       32.51       32.05     40.73 o 
  -3  11  15       29.96       57.49     22.21 o 
  -2  11  15      104.80      130.76     23.61 o 
  -1  11  15      212.45      241.56     20.57 o 
   0  11  15      573.75      554.64     32.36 o 
   1  11  15      754.99      782.28     28.63 o 
   2  11  15      453.87      458.97     25.38 o 
   3  11  15       61.42       70.19     19.96 o 
  -2  12  15        1.09      -10.28     18.51 o 
  -1  12  15       12.70       22.08     15.62 o 
   0  12  15       18.02       19.46     13.10 o 
   1  12  15       12.00        8.74     15.25 o 
   2  12  15        0.23       -0.37     21.94 o 
  -1  13  15      138.15      190.50     20.92 o 
   0  13  15      168.99      189.50     38.21 o 
  -6   0  16      104.71      156.65     32.85 o 
  -5   0  16      773.04      757.46     45.31 o 
  -4   0  16     1159.53     1154.69     50.38 o 
  -3   0  16     1040.12     1034.66     31.95 o 
  -2   0  16     2788.17     2573.50     48.61 o 
  -1   0  16      304.25      292.18     18.62 o 
   0   0  16        6.52       -0.28      8.66 o 
   1   0  16      154.01      163.18     18.94 o 
   2   0  16       12.30        1.44     24.26 o 
   3   0  16      422.38      435.08     33.54 o 
   4   0  16      999.07     1077.24     54.86 o 
   5   0  16      545.22      474.65     43.26 o 
  -6   1  16       18.11       20.73     17.58 o 
  -5   1  16       15.42        8.40     16.29 o 
  -4   1  16        1.16       12.68     11.58 o 
  -3   1  16        8.89       -5.13      9.36 o 
  -2   1  16       15.55       11.74      8.55 o 
  -1   1  16       20.90       27.67      8.88 o 
   0   1  16       25.29       27.80      7.98 o 
   1   1  16       19.52       10.00      8.07 o 
   2   1  16       88.42      106.69     14.62 o 
   3   1  16       23.76       26.26     14.33 o 
   4   1  16       35.21       33.18     20.18 o 
   5   1  16        3.75        9.34     19.61 o 
  -6   2  16      135.27      163.82     23.92 o 
  -5   2  16      463.57      440.76     26.52 o 
  -4   2  16      811.26      789.96     24.22 o 
  -3   2  16      631.91      615.84     25.84 o 
  -2   2  16      823.35      818.70     19.44 o 
  -1   2  16      228.15      276.31     13.77 o 
   0   2  16       14.57        3.98      7.64 o 
   1   2  16       35.25       33.47      9.18 o 
   2   2  16       39.53       58.67     12.34 o 
   3   2  16      710.57      706.63     31.05 o 
   4   2  16     1331.21     1303.49     43.26 o 
   5   2  16      484.02      555.26     36.64 o 
  -6   3  16       11.34       39.50     18.81 o 
  -5   3  16       26.77       13.41     17.09 o 
  -4   3  16      126.11      119.94     15.63 o 
  -3   3  16       29.00       22.29     10.35 o 
  -2   3  16        2.57       11.82     11.43 o 
  -1   3  16       58.90       77.17     11.15 o 
   0   3  16       64.36       57.34     11.74 o 
   1   3  16        4.87        5.29      8.22 o 
   2   3  16      249.02      284.16     17.08 o 
   3   3  16      149.21      139.41     17.60 o 
   4   3  16        5.30       -4.88     23.24 o 
   5   3  16        1.60        4.44     19.80 o 
  -6   4  16      275.88      304.47     28.45 o 
  -5   4  16     1086.06     1073.63     56.66 o 
  -4   4  16      488.87      481.25     25.87 o 
  -3   4  16      999.63      965.36     25.76 o 
  -2   4  16     1028.74      980.69     25.49 o 
  -1   4  16      225.68      243.20     18.66 o 
   0   4  16       10.86        0.80      8.40 o 
   1   4  16        3.05       -2.05      8.69 o 
   2   4  16      438.12      440.69     37.32 o 
   3   4  16      523.87      519.92     24.95 o 
   4   4  16     1267.70     1131.22     41.46 o 
   5   4  16      540.82      531.69     51.18 o 
  -5   5  16       57.52       91.39     20.85 o 
  -4   5  16        8.04       -1.27     15.05 o 
  -3   5  16        3.18       -5.75     11.17 o 
  -2   5  16       52.21       49.55     15.66 o 
  -1   5  16       10.70        6.35      9.62 o 
   0   5  16      245.16      244.11     12.99 o 
   1   5  16      489.47      501.79     21.14 o 
   2   5  16       51.79       28.23     14.68 o 
   3   5  16      503.80      437.92     24.32 o 
   4   5  16       72.31       68.62     25.05 o 
   5   5  16       12.04       23.40     23.60 o 
  -5   6  16      469.80      493.81     30.28 o 
  -4   6  16      540.75      497.86     26.00 o 
  -3   6  16      706.75      627.73     29.57 o 
  -2   6  16      324.34      351.20     26.02 o 
  -1   6  16       73.66       50.14     13.62 o 
   0   6  16       32.70       35.90     11.88 o 
   1   6  16       31.86       43.04     11.97 o 
   2   6  16      221.41      212.12     19.13 o 
   3   6  16      126.57      138.02     19.46 o 
   4   6  16      497.56      493.69     42.32 o 
   5   6  16      291.14      335.03     32.89 o 
  -5   7  16        1.93      -16.31     15.76 o 
  -4   7  16        7.97        5.44     17.59 o 
  -3   7  16       71.16       68.50     19.38 o 
  -2   7  16      136.94      144.26     20.82 o 
  -1   7  16      245.96      272.99     19.35 o 
   0   7  16        0.19        6.73     10.26 o 
   1   7  16       59.63       72.06     12.74 o 
   2   7  16       70.98       54.73     16.36 o 
   3   7  16      484.38      440.55     25.60 o 
   4   7  16       28.29        2.36     23.22 o 
  -4   8  16      438.61      440.22     30.55 o 
  -3   8  16      488.82      499.08     29.80 o 
  -2   8  16      114.04      109.36     21.03 o 
  -1   8  16       25.16        5.19     12.90 o 
   0   8  16      193.04      228.45     16.25 o 
   1   8  16      127.98      145.42     15.62 o 
   2   8  16      467.07      446.15     28.04 o 
   3   8  16      417.99      448.21     27.64 o 
   4   8  16      308.85      338.55     34.94 o 
  -4   9  16        3.65      -25.33     18.37 o 
  -3   9  16       44.12       61.19     21.78 o 
  -2   9  16       26.47       16.81     17.89 o 
  -1   9  16       80.27       58.60     15.70 o 
   0   9  16       46.99       51.85     12.64 o 
   1   9  16       21.10       14.01     12.44 o 
   2   9  16       40.51       39.23     16.14 o 
   3   9  16       14.35      -24.69     16.46 o 
   4   9  16        4.63        1.35     22.26 o 
  -3  10  16      195.24      199.58     26.42 o 
  -2  10  16      285.35      249.67     32.57 o 
  -1  10  16      141.34      136.66     18.16 o 
   0  10  16       81.01       72.98     17.06 o 
   1  10  16      236.53      296.29     19.40 o 
   2  10  16      499.35      477.42     25.46 o 
   3  10  16      210.85      208.43     23.71 o 
  -3  11  16        0.05        2.47     21.87 o 
  -2  11  16       10.21       17.56     19.84 o 
  -1  11  16        0.13       -5.70     19.11 o 
   0  11  16       30.13       28.95     18.45 o 
   1  11  16       16.80       29.47     16.23 o 
   2  11  16       36.84       36.77     17.57 o 
  -2  12  16       74.90       72.37     24.11 o 
  -1  12  16       65.03       61.48     17.42 o 
   0  12  16        5.13      -16.35     15.49 o 
   1  12  16       92.42      119.43     19.86 o 
  -6   1  17       47.49       29.28     18.16 o 
  -5   1  17       16.74       23.20     33.52 o 
  -4   1  17      506.74      492.96     18.82 o 
  -3   1  17      747.14      740.64     20.09 o 
  -2   1  17     1245.67     1251.87     24.16 o 
  -1   1  17     1410.11     1411.69     24.67 o 
   0   1  17      947.03      989.70     18.69 o 
   1   1  17       94.03      126.78     13.21 o 
   2   1  17       31.87       33.69     12.31 o 
   3   1  17      539.01      453.95     24.70 o 
   4   1  17       54.34       64.07     23.09 o 
   5   1  17      190.13      238.67     42.65 o 
  -5   2  17       13.89       11.01     18.69 o 
  -4   2  17       56.03       75.71     12.46 o 
  -3   2  17        2.58       15.72     10.31 o 
  -2   2  17      150.74      154.01     12.55 o 
  -1   2  17       90.82       81.96     13.40 o 
   0   2  17      291.43      282.23     13.08 o 
   1   2  17      166.04      158.54     11.93 o 
   2   2  17      114.02      102.69     13.60 o 
   3   2  17        0.51        0.25     13.85 o 
   4   2  17        5.88       30.38     20.59 o 
   5   2  17        2.61       13.89     20.65 o 
  -5   3  17       14.26       40.46     32.42 o 
  -4   3  17       95.01      124.69     16.92 o 
  -3   3  17      690.11      681.60     19.48 o 
  -2   3  17     1987.96     1872.19     35.09 o 
  -1   3  17     1978.30     1924.62     35.55 o 
   0   3  17      446.47      446.08     14.92 o 
   1   3  17       17.52        5.05      8.90 o 
   2   3  17      165.12      171.06     15.57 o 
   3   3  17      137.33      124.33     18.77 o 
   4   3  17       14.68       28.49     20.74 o 
   5   3  17      159.98      211.62     27.63 o 
  -5   4  17       38.68       93.77     20.77 o 
  -4   4  17        0.32        9.09     13.35 o 
  -3   4  17       12.54       23.71     13.15 o 
  -2   4  17       34.43       23.87     12.11 o 
  -1   4  17        3.85       -4.67     10.93 o 
   0   4  17       79.92       78.16     10.59 o 
   1   4  17      138.05      153.51     15.50 o 
   2   4  17       51.04       42.69     15.49 o 
   3   4  17        1.24       16.86     19.77 o 
   4   4  17       13.55       47.27     23.83 o 
   5   4  17       11.00       39.67     24.75 o 
  -5   5  17       89.12      118.70     21.43 o 
  -4   5  17      316.03      345.21     22.25 o 
  -3   5  17      405.15      411.29     27.04 o 
  -2   5  17      885.26      867.01     32.90 o 
  -1   5  17      524.47      476.62     25.89 o 
   0   5  17      664.11      634.27     22.15 o 
   1   5  17      976.73      932.52     20.82 o 
   2   5  17      188.95      219.38     20.56 o 
   3   5  17        0.62      -20.79     15.44 o 
   4   5  17        0.56       17.03     21.27 o 
   5   5  17       72.90       77.51     27.38 o 
  -5   6  17       50.14       63.64     20.68 o 
  -4   6  17       10.77       -9.28     18.39 o 
  -3   6  17       30.71       45.15     19.68 o 
  -2   6  17       68.72       49.43     18.99 o 
  -1   6  17        0.03      -18.76     14.35 o 
   0   6  17      261.89      265.02     16.09 o 
   1   6  17       63.96       46.85     12.42 o 
   2   6  17      128.27      109.68     17.78 o 
   3   6  17       10.71      -10.54     15.71 o 
   4   6  17       21.41       18.08     24.83 o 
  -4   7  17       63.44       83.34     22.69 o 
  -3   7  17      249.06      244.74     25.91 o 
  -2   7  17      327.80      364.06     27.74 o 
  -1   7  17      473.26      483.67     41.87 o 
   0   7  17      750.76      736.07     25.71 o 
   1   7  17      665.91      651.43     22.02 o 
   2   7  17      176.44      175.62     28.74 o 
   3   7  17        3.07       -7.91     16.68 o 
   4   7  17       10.29        3.26     24.24 o 
  -4   8  17       30.17       31.58     21.32 o 
  -3   8  17        5.97        4.80     18.26 o 
  -2   8  17       40.93       39.40     19.48 o 
  -1   8  17       84.18       55.42     19.17 o 
   0   8  17      118.86      138.09     18.26 o 
   1   8  17       37.26       20.32     12.77 o 
   2   8  17        5.07       -8.32     15.37 o 
   3   8  17        0.52      -17.34     16.82 o 
   4   8  17       18.33       11.30     18.94 o 
  -4   9  17        1.50       -1.42     19.66 o 
  -3   9  17       61.12       70.65     37.64 o 
  -2   9  17      319.15      344.49     29.57 o 
  -1   9  17      268.50      318.45     22.18 o 
   0   9  17      535.38      515.98     24.32 o 
   1   9  17      652.95      609.16     22.62 o 
   2   9  17       18.53      -22.94     15.29 o 
   3   9  17        2.32      -20.24     18.05 o 
  -3  10  17        2.09       -2.95     19.45 o 
  -2  10  17        1.57       -4.17     18.83 o 
  -1  10  17       22.45       22.03     15.54 o 
   0  10  17       44.13       24.92     20.66 o 
   1  10  17        0.80       -3.31     17.74 o 
   2  10  17        0.21       -3.32     17.24 o 
   3  10  17       16.55      -12.58     16.93 o 
  -2  11  17      209.02      239.79     28.19 o 
  -1  11  17      216.24      234.90     22.22 o 
   0  11  17      502.82      494.43     27.52 o 
   1  11  17      391.82      408.32     26.16 o 
   2  11  17       98.77      123.94     21.20 o 
   0  12  17        6.68      -12.86     16.71 o 
  -5   0  18      178.32      213.90     24.00 o 
  -4   0  18      615.00      654.75     30.02 o 
  -3   0  18      147.24      182.40     21.73 o 
  -2   0  18      346.11      326.67     22.30 o 
  -1   0  18        6.47      -17.92     11.94 o 
   0   0  18      534.49      573.68     25.85 o 
   1   0  18     1357.34     1444.75     39.74 o 
   2   0  18      505.91      542.16     39.79 o 
   3   0  18      767.16      793.18     37.61 o 
   4   0  18      463.01      492.96     43.50 o 
   5   0  18       60.70      120.19     38.15 o 
  -5   1  18        6.51        9.06     13.77 o 
  -4   1  18        0.78        0.90     11.37 o 
  -3   1  18       75.19       51.95     11.49 o 
  -2   1  18      270.51      311.41     16.09 o 
  -1   1  18       82.10       94.74     15.90 o 
   0   1  18       31.40       47.71     10.74 o 
   1   1  18       90.16       75.02     12.83 o 
   2   1  18        6.28        2.32     11.55 o 
   3   1  18       25.50       14.42     15.23 o 
   4   1  18        4.20        8.09     28.09 o 
   5   1  18        2.37       54.17     24.10 o 
  -5   2  18      589.60      614.94     32.22 o 
  -4   2  18      420.54      387.98     18.36 o 
  -3   2  18      360.54      355.60     17.52 o 
  -2   2  18       44.62       33.52     12.94 o 
  -1   2  18       13.80        3.12     11.38 o 
   0   2  18      362.77      365.54     16.33 o 
   1   2  18     1514.32     1489.97     28.70 o 
   2   2  18      828.21      837.00     23.26 o 
   3   2  18      999.90      998.71     43.47 o 
   4   2  18      733.82      683.12     69.75 o 
   5   2  18      110.64      143.92     27.29 o 
  -5   3  18       71.52       45.32     19.71 o 
  -4   3  18        0.18      -11.54     13.58 o 
  -3   3  18       34.80       56.41     12.05 o 
  -2   3  18        0.22       24.75     13.75 o 
  -1   3  18       38.49       45.32     13.17 o 
   0   3  18        8.77        2.38     10.44 o 
   1   3  18        5.78       -8.00      9.35 o 
   2   3  18       19.22        3.23     11.98 o 
   3   3  18       24.40       21.85     22.73 o 
   4   3  18        0.50       19.90     23.40 o 
   5   3  18        0.59       63.21     24.37 o 
  -5   4  18      707.48      706.39     33.23 o 
  -4   4  18      371.92      391.00     22.85 o 
  -3   4  18      144.64      177.18     38.11 o 
  -2   4  18        1.35        1.54     15.12 o 
  -1   4  18        0.62       -1.75     11.62 o 
   0   4  18      221.97      256.57     23.42 o 
   1   4  18      331.46      364.27     15.92 o 
   2   4  18      514.72      475.04     31.35 o 
   3   4  18      968.12      935.77     30.79 o 
   4   4  18      657.81      638.85     34.80 o 
  -5   5  18       21.94       37.49     18.81 o 
  -4   5  18        1.85      -14.00     17.38 o 
  -3   5  18        0.11       11.77     17.50 o 
  -2   5  18        2.14        2.03     22.16 o 
  -1   5  18      121.99      125.57     19.27 o 
   0   5  18       96.55      107.01     16.11 o 
   1   5  18       38.87       36.57     11.39 o 
   2   5  18        0.07      -12.65     14.42 o 
   3   5  18       40.34       47.95     17.39 o 
   4   5  18        0.22       -0.89     30.16 o 
  -4   6  18      134.74      134.78     24.64 o 
  -3   6  18      180.71      226.38     25.24 o 
  -2   6  18        3.90      -15.75     20.04 o 
  -1   6  18       42.88       19.12     17.27 o 
   0   6  18      432.92      470.30     31.41 o 
   1   6  18      472.57      423.88     34.79 o 
   2   6  18      442.55      487.20     28.46 o 
   3   6  18      688.84      644.22     28.36 o 
   4   6  18      448.88      497.42     48.82 o 
  -4   7  18        7.45      -17.41     18.60 o 
  -3   7  18       10.91       49.95     19.00 o 
  -2   7  18        1.55       -4.77     16.17 o 
  -1   7  18      175.26      169.30     23.06 o 
   0   7  18      135.85      172.72     19.52 o 
   1   7  18        0.51       -2.30     11.75 o 
   2   7  18      123.77      113.51     19.52 o 
   3   7  18       26.94       13.00     18.48 o 
   4   7  18        1.62       10.05     19.60 o 
  -4   8  18      183.68      181.36     27.25 o 
  -3   8  18      225.35      188.27     32.98 o 
  -2   8  18       15.78       25.53     19.55 o 
  -1   8  18       83.98      105.83     22.48 o 
   0   8  18       88.31      100.33     18.26 o 
   1   8  18      215.04      255.84     18.46 o 
   2   8  18      253.27      250.78     23.28 o 
   3   8  18      179.27      183.96     23.37 o 
  -3   9  18       70.42       87.14     23.94 o 
  -2   9  18        7.10      -14.95     17.95 o 
  -1   9  18       73.34      124.47     39.29 o 
   0   9  18       59.09       39.96     17.13 o 
   1   9  18       26.59        5.32     13.58 o 
   2   9  18       79.66       57.37     18.98 o 
   3   9  18        2.12      -26.40     17.60 o 
  -2  10  18        6.47        5.57     21.58 o 
  -1  10  18      115.01      167.25     25.60 o 
   0  10  18       49.41       67.15     18.70 o 
   1  10  18      201.19      204.50     26.83 o 
   2  10  18      339.99      341.12     42.53 o 
  -1  11  18       23.22       -2.02     19.94 o 
   0  11  18        0.30        9.40     17.27 o 
   1  11  18       19.61       23.82     23.88 o 
  -5   1  19       80.36       94.61     15.46 o 
  -4   1  19      452.60      442.02     18.86 o 
  -3   1  19      645.88      598.84     19.98 o 
  -2   1  19      368.69      367.30     19.65 o 
  -1   1  19      829.42      808.55     24.18 o 
   0   1  19      147.81      137.96     20.41 o 
   1   1  19        3.96       14.00     11.77 o 
   2   1  19       12.44        3.74     12.81 o 
   3   1  19       13.96       33.78     17.02 o 
   4   1  19      260.37      333.98     30.45 o 
  -5   2  19        4.39       40.91     18.82 o 
  -4   2  19       17.22       -0.40     12.04 o 
  -3   2  19       82.42       70.69     13.18 o 
  -2   2  19       14.13        1.41     12.56 o 
  -1   2  19        7.93        5.27     12.10 o 
   0   2  19       83.26       75.15     18.18 o 
   1   2  19      122.55      158.07     14.93 o 
   2   2  19       29.45       40.94     13.31 o 
   3   2  19        1.56       18.85     16.16 o 
   4   2  19        4.80       25.76     22.73 o 
  -5   3  19      199.60      201.16     21.23 o 
  -4   3  19      359.61      436.51     24.68 o 
  -3   3  19      544.78      567.61     42.48 o 
  -2   3  19      434.88      407.10     20.30 o 
  -1   3  19      538.20      483.89     21.27 o 
   0   3  19     1006.90      997.34     27.52 o 
   1   3  19       22.31       19.20     12.13 o 
   2   3  19       43.72       26.95     13.20 o 
   3   3  19      138.44      142.76     20.78 o 
   4   3  19      320.04      367.71     31.43 o 
  -5   4  19       43.69       58.24     19.19 o 
  -4   4  19        2.18       -8.91     18.91 o 
  -3   4  19       19.79       -4.44     16.41 o 
  -2   4  19       84.39       89.65     43.06 o 
  -1   4  19       29.82       26.96     13.76 o 
   0   4  19        1.19        1.01     11.37 o 
   1   4  19       16.20       22.97     10.86 o 
   2   4  19        2.96      -11.14     15.13 o 
   3   4  19        0.04       28.64     22.27 o 
   4   4  19        1.36       12.03     23.59 o 
  -4   5  19      230.92      279.74     27.89 o 
  -3   5  19      354.56      357.37     28.60 o 
  -2   5  19      373.93      397.64     28.91 o 
  -1   5  19      229.57      239.29     25.30 o 
   0   5  19      509.28      529.11     24.35 o 
   1   5  19       25.46        2.13     10.76 o 
   2   5  19        0.79       -3.69     15.61 o 
   3   5  19      174.42      170.85     40.71 o 
   4   5  19      165.00      156.88     29.08 o 
  -4   6  19        0.05        1.99     20.31 o 
  -3   6  19       82.62       67.99     27.05 o 
  -2   6  19        8.30       -8.10     18.17 o 
  -1   6  19       59.22       48.78     20.86 o 
   0   6  19        7.42        0.51     15.48 o 
   1   6  19       52.83       26.50     13.52 o 
   2   6  19        9.82       -0.20     16.52 o 
   3   6  19       19.53       -1.04     17.45 o 
   4   6  19        1.57       28.12     24.15 o 
  -4   7  19       86.08      120.36     25.15 o 
  -3   7  19      413.31      453.56     31.77 o 
  -2   7  19      350.28      429.60     31.55 o 
  -1   7  19      130.14      143.86     22.75 o 
   0   7  19      185.87      230.69     21.48 o 
   1   7  19       26.80       17.87     14.18 o 
   2   7  19        4.05      -17.41     16.09 o 
   3   7  19       20.68       24.03     26.72 o 
  -3   8  19       10.30       42.88     21.44 o 
  -2   8  19        3.85      -15.11     18.14 o 
  -1   8  19        3.46      -10.47     18.76 o 
   0   8  19       66.15       59.48     17.61 o 
   1   8  19       58.67       32.50     14.35 o 
   2   8  19       29.67       13.47     18.31 o 
   3   8  19        0.08      -25.23     16.82 o 
  -2   9  19      374.46      459.05     35.16 o 
  -1   9  19      338.50      408.34     32.06 o 
   0   9  19       11.69        0.86     16.81 o 
   1   9  19       37.84       36.54     17.93 o 
   2   9  19       18.75      -17.46     20.10 o 
  -1  10  19        9.38       -5.58     19.11 o 
   0  10  19        9.65      -19.94     16.82 o 
   1  10  19        7.12       -3.21     17.86 o 
  -4   0  20       14.54        3.58     18.59 o 
  -3   0  20       99.93      126.26     20.26 o 
  -2   0  20       81.07      120.74     29.74 o 
  -1   0  20        3.70        6.64     23.61 o 
   0   0  20      935.43      988.51     49.63 o 
   1   0  20     1160.35     1249.11     38.62 o 
   2   0  20     1199.74     1199.79     60.83 o 
   3   0  20      816.88      822.17     63.76 o 
   4   0  20      276.70      217.56     38.47 o 
  -4   1  20        9.82        4.29     13.09 o 
  -3   1  20        0.78       -3.17     11.86 o 
  -2   1  20       39.73       28.68     14.16 o 
  -1   1  20       26.86       55.02     17.31 o 
   0   1  20       72.63       69.69     19.63 o 
   1   1  20        0.03      -12.54     11.35 o 
   2   1  20        1.46       12.52     13.06 o 
   3   1  20        4.23        1.00     19.14 o 
   4   1  20        0.48        4.61     19.72 o 
  -4   2  20       43.41       43.67     16.12 o 
  -3   2  20      121.49      119.86     22.81 o 
  -2   2  20       72.81       83.35     15.32 o 
  -1   2  20       87.97      116.24     16.39 o 
   0   2  20      528.30      524.84     33.07 o 
   1   2  20      804.37      840.56     23.57 o 
   2   2  20     1006.38     1019.79     27.70 o 
   3   2  20      574.17      580.51     35.42 o 
   4   2  20      125.21      174.07     26.92 o 
  -4   3  20       29.14       13.80     19.67 o 
  -3   3  20       76.93       65.67     19.42 o 
  -2   3  20       23.74       31.37     14.20 o 
  -1   3  20       31.06       34.20     14.29 o 
   0   3  20       69.33      121.95     21.76 o 
   1   3  20        0.09       -8.15     12.36 o 
   2   3  20        5.35       -9.04     13.01 o 
   3   3  20       10.89        7.77     16.92 o 
   4   3  20        5.26       33.57     23.39 o 
  -4   4  20       62.36       72.49     22.00 o 
  -3   4  20        3.75       15.56     18.72 o 
  -2   4  20      140.68      143.27     21.49 o 
  -1   4  20      303.38      375.19     42.16 o 
   0   4  20     1078.48     1139.48     30.47 o 
   1   4  20     1374.38     1370.27     32.05 o 
   2   4  20      510.25      529.71     32.70 o 
   3   4  20      487.31      490.36     27.37 o 
   4   4  20       98.90      158.62     26.99 o 
  -4   5  20       10.05      -21.76     19.09 o 
  -3   5  20       18.94        1.71     19.20 o 
  -2   5  20        2.99       -4.62     18.01 o 
  -1   5  20      154.98      145.15     22.26 o 
   0   5  20      316.05      322.94     27.37 o 
   1   5  20      106.76       76.30     17.07 o 
   2   5  20        0.98      -23.09     15.40 o 
   3   5  20        0.94       15.64     20.40 o 
  -3   6  20       20.94       32.67     20.73 o 
  -2   6  20        3.82      -14.16     18.17 o 
  -1   6  20      205.90      239.79     26.08 o 
   0   6  20      556.75      589.12     31.46 o 
   1   6  20      598.45      606.01     27.92 o 
   2   6  20      341.71      408.53     34.60 o 
   3   6  20      295.83      327.22     26.74 o 
  -3   7  20        7.95        4.29     19.35 o 
  -2   7  20        0.27        9.95     19.73 o 
  -1   7  20       25.21       15.75     19.39 o 
   0   7  20      140.96      121.99     32.51 o 
   1   7  20       31.01       -2.20     16.08 o 
   2   7  20        5.99      -27.12     18.08 o 
   3   7  20       29.67        0.54     18.37 o 
  -2   8  20      123.28      145.27     25.37 o 
  -1   8  20      374.34      442.04     49.77 o 
   0   8  20      459.08      463.57     31.07 o 
   1   8  20      192.54      214.15     22.39 o 
   2   8  20      376.38      372.62     27.26 o 
  -2   9  20       18.27        5.15     29.19 o 
  -1   9  20        9.78        8.01     20.53 o 
   0   9  20       69.17       56.53     29.12 o 
   1   9  20        6.16      -15.50     17.39 o 
  -4   1  21      265.37      299.79     21.12 o 
  -3   1  21      185.16      207.05     19.47 o 
  -2   1  21       23.62       21.33     18.56 o 
  -1   1  21      173.05      179.65     42.24 o 
   0   1  21       35.40       33.53     20.01 o 
   1   1  21       87.39      121.58     18.41 o 
   2   1  21      129.70      181.99     20.93 o 
   3   1  21      152.05      196.82     21.84 o 
  -4   2  21        5.50        7.62     19.91 o 
  -3   2  21       60.85       46.11     15.65 o 
  -2   2  21       14.00        4.03     13.69 o 
  -1   2  21       98.80      107.85     25.13 o 
   0   2  21       11.87       53.39     19.04 o 
   1   2  21        5.02        3.14     15.58 o 
   2   2  21        0.29       27.93     14.43 o 
   3   2  21       15.36       21.97     26.10 o 
  -4   3  21      364.45      351.30     33.46 o 
  -3   3  21      259.06      284.38     30.75 o 
  -2   3  21       69.75       85.81     19.77 o 
  -1   3  21       98.58      115.98     17.13 o 
   0   3  21       21.48       29.07     19.31 o 
   1   3  21        6.64       39.37     17.34 o 
   2   3  21      105.95      100.05     16.62 o 
   3   3  21      162.34      171.19     25.42 o 
  -4   4  21       14.28        9.29     18.86 o 
  -3   4  21       59.64       40.32     21.30 o 
  -2   4  21        1.79      -24.26     16.17 o 
  -1   4  21       40.51       46.74     19.79 o 
   0   4  21        8.72       33.83     14.44 o 
   1   4  21        0.74       23.28     15.91 o 
   2   4  21       11.47       11.96     19.84 o 
   3   4  21        0.02        6.15     17.78 o 
  -3   5  21      116.84      120.24     24.39 o 
  -2   5  21       66.10       41.53     19.91 o 
  -1   5  21      116.55      157.34     23.68 o 
   0   5  21       13.86       11.73     29.90 o 
   1   5  21       28.77        8.38     21.25 o 
   2   5  21      136.41      156.60     21.25 o 
   3   5  21      288.48      379.72     27.49 o 
  -3   6  21        0.53      -31.05     23.48 o 
  -2   6  21        1.62       -3.22     18.23 o 
  -1   6  21       10.52       18.01     19.03 o 
   0   6  21        2.14       28.17     19.23 o 
   1   6  21       15.41       -2.29     16.58 o 
   2   6  21        3.43       -9.47     22.49 o 
  -2   7  21      265.68      341.92     31.64 o 
  -1   7  21       70.92       73.73     21.30 o 
   0   7  21        2.39      -11.50     18.13 o 
   1   7  21        0.66       -6.24     16.72 o 
   2   7  21       10.96        4.19     17.84 o 
  -1   8  21       18.70       13.15     20.63 o 
   0   8  21        2.53      -23.15     19.73 o 
   1   8  21       44.99       -2.35     17.14 o 
  -3   0  22       81.27      106.60     33.99 o 
  -2   0  22      236.52      326.79     39.33 o 
  -1   0  22      116.50      170.68     34.50 o 
   0   0  22      123.34      174.69     33.12 o 
   1   0  22      489.46      458.46     43.66 o 
   2   0  22      267.20      273.97     28.06 o 
   3   0  22        8.19       -7.25     21.37 o 
  -3   1  22        3.14       -3.73     14.98 o 
  -2   1  22        0.05       -5.92     18.92 o 
  -1   1  22       30.51       52.92     20.43 o 
   0   1  22        3.62      -21.07     17.15 o 
   1   1  22       55.41       43.20     20.35 o 
   2   1  22       14.15       14.99     15.79 o 
   3   1  22        6.87       22.45     33.00 o 
  -3   2  22      305.62      315.11     27.74 o 
  -2   2  22      327.17      384.81     29.33 o 
  -1   2  22      514.93      510.42     30.52 o 
   0   2  22     1054.89     1073.27     40.04 o 
   1   2  22      608.37      631.83     32.52 o 
   2   2  22      241.90      258.60     19.97 o 
   3   2  22       38.43       13.32     70.41 o 
  -3   3  22        2.34       13.08     20.10 o 
  -2   3  22        0.41      -24.41     16.28 o 
  -1   3  22        1.84       14.64     19.63 o 
   0   3  22      103.96      126.92     23.62 o 
   1   3  22        1.13      -19.81     18.68 o 
   2   3  22       44.66       31.84     16.36 o 
   3   3  22        2.52       30.12     39.16 o 
  -3   4  22       92.61      118.21     24.61 o 
  -2   4  22      103.50      129.17     25.15 o 
  -1   4  22      552.79      559.24     29.85 o 
   0   4  22      616.19      584.20     45.31 o 
   1   4  22      298.48      288.42     29.13 o 
   2   4  22      105.77      102.90     19.66 o 
  -3   5  22        7.24        7.78     19.83 o 
  -2   5  22        0.75      -23.09     17.12 o 
  -1   5  22       14.39       -0.54     17.27 o 
   0   5  22       26.76       54.85     28.56 o 
   1   5  22        1.36      -15.91     26.60 o 
   2   5  22       16.65       12.59     17.51 o 
  -2   6  22      115.14      150.88     25.44 o 
  -1   6  22      397.48      439.11     39.88 o 
   0   6  22      302.10      344.40     58.48 o 
   1   6  22      127.57      107.74     35.75 o 
  -1   7  22       31.08       13.69     19.36 o 
   0   7  22        5.60       -8.52     19.00 o 
   1   7  22       12.45        5.10     19.41 o 
  -3   1  23       18.84       -2.57     22.77 o 
  -2   1  23       52.97       79.42     21.67 o 
  -1   1  23        9.45        9.61     20.87 o 
   0   1  23       12.17      -15.45     18.83 o 
   1   1  23      132.38      146.76     27.07 o 
   2   1  23      300.52      397.48     22.51 o 
  -3   2  23        2.28       -3.73     18.49 o 
  -2   2  23        1.41        5.85     19.03 o 
  -1   2  23        3.51       21.12     19.79 o 
   0   2  23        0.11       35.09     21.38 o 
   1   2  23        3.58       16.46     20.47 o 
   2   2  23        3.17        2.95     15.00 o 
  -2   3  23        0.18      -37.13     24.76 o 
  -1   3  23       31.40       69.43     30.33 o 
   0   3  23      189.21      211.13     28.19 o 
   1   3  23      206.90      240.94     30.79 o 
   2   3  23      200.63      284.58     73.25 o 
  -2   4  23        4.04      -10.25     18.56 o 
  -1   4  23        6.79       46.56     31.63 o 
   0   4  23        4.89       37.25     28.68 o 
   1   4  23        0.06       29.59     29.55 o 
  -1   5  23       17.60        7.45     19.16 o 
   0   5  23       64.19       66.01     32.18 o 
   1   5  23       48.78       81.41     33.32 o 
   0   6  23       18.67       27.19     30.18 o 
  -2   0  24      324.25      473.00     42.71 o 
  -1   0  24      784.48      773.41     54.11 o 
   0   0  24      362.24      394.84     45.43 o 
   1   0  24       38.14      -22.32     31.35 o 
  -2   1  24        1.53       -4.14     20.70 o 
  -1   1  24        8.92       13.26     21.63 o 
   0   1  24       39.72       29.95     23.02 o 
   1   1  24        1.43      -30.87     20.91 o 
  -1   2  24      158.01      186.84     54.48 o 
   0   2  24      120.05      109.02     24.86 o 
   1   2  24       87.71       84.16     34.07 o 
  -1   3  24       10.17       20.71     30.53 o 
   0   3  24       10.83       23.02     22.25 o 
                                                 
